# Supplementary material for: The Fight-Or-Flight Response Is Associated with PBMC Expression Profiles Related to Immune Defence and Recovery in Swine
Source: PLoS One. 2015 Mar 20;10(3):e0120153. doi: 10.1371/journal.pone.0120153 (PMC4368799; doi:10.1371/journal.pone.0120153)
Supplement: S1 Table — (XLS) [file pone.0120153.s002.xls]

## Sheet: Table S1
Primers used in qPCR to verify microarray results
Gene symbol	Sequence 5' - 3' For	Sequence 5' - 3' Rev	size (bp)
TSC22D2 *	AGACTCAGACCCAGCCTTTG	CAACAGGAGGCTTCACAACA	120
IQGAP1 *	CTCGGACCATCTTGCTGAAC	TCCTGGAGAGTGAGGTTGCT	220
CD69	GACCAGGGAACTCTCCATCA	GCAACCAGAAGATGCTGTCA	184
GNAZ	GCCTCTTTGACTCCATCTGC	GCCTCCTCGTAGGTGTTCTG	154
ITGA2B	TGCTCAGCTTCAATGTGTCC	ACACTTGGTCTTCCCCACAG	126
IQGAP1 – IQ motif containing GTPase activating protein 1; TSC22D2 – TSC22 domain family, member 2; CD69 – CD69 molecule; GNAZ – guanine nucleotide binding protein (G protein), alpha z polypeptide; ITGA2B – integrin, alpha 2b (platelet glycoprotein IIb of IIb/IIIa complex, antigen CD41); * reference genes.
