# Supplementary material for: The Fight-Or-Flight Response Is Associated with PBMC Expression Profiles Related to Immune Defence and Recovery in Swine
Source: PLoS One. 2015 Mar 20;10(3):e0120153. doi: 10.1371/journal.pone.0120153 (PMC4368799; doi:10.1371/journal.pone.0120153)
Supplement: S2 Table — (XLS) [file pone.0120153.s003.xls]

## Sheet: Numbers
Number of probe-sets showing altered abundances due to the variance components coping group and coping group x time (p<0.01; q<0.25). HR – High resisting; LR – Low resisting.
Variance component	HR > LR	HR < LR
HR vs. LR	436	275
HR vs. LR at day 0	311	312
HR vs. LR at day 14	29	44
HR vs. LR at day 28	276	87
HR vs. LR at day 140	150	140

## Sheet: GROUP HR vs. LR
Probe-sets showing altered mRNA abundances between temperament groups; positive Fold change: HR > LR; negative Fold change: HR < LR;
Variance component: GROUP (HR vs. LR)
Probe_Set_ID	p value	q value	Fold change	Gene_Symbol	Gene title
bta-mir-181a-2_st	0.0008	0.11776	-1.17	hsa-mir-181a	MI0004757
bta-mir-18a_x_st	0.0012	0.138084	1.27	hsa-mir-18a	MI0004740
bta-mir-2888-2_st	0.0006	0.103826	-1.21		MI0013063
bta-mir-3578_st	0.0074	0.242762	-1.23	MIR382	MI0015945
bta-mir-551a_st	0.0056	0.22355	-1.15	hsa-mir-551a	MI0009863
bta-mir-664_st	0.0047	0.211395	-1.2	hsa-mir-664	MI0011547
hsa-mir-1301_x_st	0.0032	0.192413	-1.13	hsa-mir-1301	MI0003815
hsa-mir-3158-1_st	0.0043	0.208727	-1.26	hsa-mir-3158-1	MI0014186
hsa-mir-3177_st	0.0064	0.235519	-1.18	hsa-mir-3177	MI0014211
hsa-mir-4285_st	0.002	0.163084	-1.11	hsa-mir-4285	MI0015891
hsa-mir-4297_st	0.0053	0.219642	-1.12	hsa-mir-4297	MI0015824
hsa-mir-591_st	0.0002	0.0743237	-1.17	hsa-mir-591	MI0003603
hsa-mir-939_st	0.0052	0.219511	-1.11	hsa-mir-939	MI0005761
mmu-mir-105_st	0.0059	0.227846	-1.15	Mir105	retired
mmu-mir-1943_st	0.0047	0.211395	-1.09	Mir1943	MI0009932
mmu-mir-296_st	0.0026	0.178062	-1.23	hsa-mir-296	MI0000394
mmu-mir-714_st	0.0011	0.133345	-1.11	miR-714	retired
SNOWBALL_000002_s_st	0.001	0.13028	1.13	AKT3	v-akt murine thymoma viral oncogene homolog 3 (protein kinase B, gamma)
SNOWBALL_000123_s_st	0.0068	0.237882	1.11	PECAM1	CD31 antigen
SNOWBALL_000227_st	0.0077	0.247939	1.08	a	---
SNOWBALL_000346_st	0.0041	0.203374	1.15	PAPSS2	3prime-phosphoadenosine 5prime-phosphosulfate synthase 2
SNOWBALL_000375_st	0.0074	0.242762	1.13	XIRP2	xin actin-binding repeat containing 2
SNOWBALL_000434_s_st	0.0054	0.221759	1.11	C20orf75	orthologue of H. sapiens chromosome 20 open reading frame 175 (C20orf75)
SNOWBALL_000528_s_st	0.0072	0.2418	-1.1	C20orf85	orthologue of H. sapiens chromosome 20 open reading frame 85 (C20orf85)
SNOWBALL_000529_st	0.0015	0.145936	-1.11		orthologue of H. sapiens chromosome 20 open reading frame 86
SNOWBALL_000574_st	0.0023	0.170386	1.25	TUBB1	tubulin, beta family 1
SNOWBALL_000575_st	0.0032	0.192413	1.34	TUBB1	tubulin, beta family 1
SNOWBALL_000885_st	0.0061	0.23085	-1.13	PHGDH	phosphoglycerate dehydrogenase
SNOWBALL_000889_st	0.0068	0.237882	-1.12	HSD3B2	hydroxy-delta-5-steroid dehydrogenase, 3 beta- and steroid delta-isomerase 2
SNOWBALL_000908_st	0.0003	0.0894818	-1.13	MCOLN3	mucolipin 3
SNOWBALL_000955_st	0.0027	0.180547	1.32	VWF	von Willebrand factor
SNOWBALL_000995_st	0.0058	0.22475	1.22	GP6	glycoprotein VI (platelet)
SNOWBALL_001027_st	0.0011	0.133345	1.16	F13A1	coagulation factor XIII, A1 polypeptide
SNOWBALL_001040_s_st	0.0029	0.185181	-1.1	SLA2	SLA-2 histocompatibility antigen, class I
SNOWBALL_001184_st	0.0069	0.238436	1.1	CCHCR1	coiled-coil alpha-helical rod protein 1
SNOWBALL_001208_st	0.0068	0.237882	1.08	NFKBIL1	nuclear factor of kappa light polypeptide gene enhancer in B-cells inhibitor-like 1
SNOWBALL_001311_s_st	0.0033	0.194462	-1.24	CYP21A2	cytochrome P450, family 21, subfamily A, polypepide 2
SNOWBALL_001343_st	0.0001	0.0539731	1.14	AGPAT1	1-acylglycerol-3-phosphate O-acyltransferase 1 (acetoacetly Coenzyme A thiolase)
SNOWBALL_001370_s_st	0.0051	0.218133	-1.1	BTNL2	butyrophilin-like 2 (MHC class II associated)
SNOWBALL_001384_st	0.0012	0.138084	1.34	HLA-DQB1	pseudogene similar to major histocompatibility complex, class II, DR beta proteins
SNOWBALL_001482_st	0.0012	0.138084	1.23	CKLF	chemokine-like factor
SNOWBALL_001551_s_st	0.006	0.22975	-1.09	DGAT2	diacylglycerol O-acyltransferase homolog 2 (mouse)
SNOWBALL_001574_s_st	0.0024	0.173818	1.34	CD36	CD36 molecule (thrombospondin receptor)
SNOWBALL_001612_s_st	0.0024	0.173818	-1.11	MID1	midline 1 (Opitz/BBB syndrome)
SNOWBALL_001617_st	0.0019	0.161919	1.1	ARHGAP6	Rho GTPase activating protein 6
SNOWBALL_001719_st	0.0078	0.248686	1.14	OPHN1	oligophrenin 1
SNOWBALL_001723_s_st	0.0073	0.242286	-1.09	AWAT2	acyl-CoA wax alcohol acyltransferase 2
SNOWBALL_001850_s_st	0.005	0.217133	-1.12	ATP1B4	ATPase, Na+/K+ transporting, beta 4 polypeptide
SNOWBALL_001868_st	0.0038	0.200328	1.12	RNF113A	ring finger protein 113A
SNOWBALL_001974_st	0.0066	0.237482	1.07	CETN2	centrin, EF-hand protein, 2
SNOWBALL_002054_st	0.0008	0.11776	1.16	SLC22A1	solute carrier family 22 (organic cation transporter), member 1 [Source:HGNC Symbol;Acc:10963]
SNOWBALL_002060_st	0.0005	0.0952467	1.27	MYCT1	myc target 1 [Source:HGNC Symbol;Acc:23172]
SNOWBALL_002103_st	0.0001	0.0539731	1.31	AIG1	androgen-induced 1 [Source:HGNC Symbol;Acc:21607]
SNOWBALL_002105_st	0.0073	0.242286	1.09	FUCA2	fucosidase, alpha-L- 2, plasma [Source:HGNC Symbol;Acc:4008]
SNOWBALL_002111_st	0.0031	0.1884	-1.14	SYNE1	---
SNOWBALL_002113_st	0.0064	0.235519	1.13	ADAT2	adenosine deaminase, tRNA-specific 2, TAD2 homolog (S. cerevisiae) [Source:HGNC Symbol;Acc:21172]
SNOWBALL_002121_s_st	0.0028	0.182918	1.13	ESR1	---
SNOWBALL_002192_s_st	0.0055	0.222242	-1.09		---
SNOWBALL_002200_st	0.0001	0.0539731	1.16	PKIB	protein kinase (cAMP-dependent, catalytic) inhibitor beta [Source:HGNC Symbol;Acc:9018]
SNOWBALL_002321_st	0.001	0.13028	1.19	ANKRD6	ankyrin repeat domain 6 [Source:HGNC Symbol;Acc:17280]
SNOWBALL_002329_st	0.0026	0.178062	1.09	ROS1	Ros proto-oncogene tyrosine kinase Fragment [Source:UniProtKB/TrEMBL;Acc:Q95306]
SNOWBALL_002465_st	0.0011	0.133345	1.25	RBPMS2	RNA binding protein with multiple splicing 2 [Source:HGNC Symbol;Acc:19098]
SNOWBALL_002475_x_st	0.001	0.13028	-1.11		---
SNOWBALL_002582_st	0.0028	0.182918	1.07	AKD1	adenylate kinase domain containing 1 [Source:HGNC Symbol;Acc:33814]
SNOWBALL_002638_st	0.0066	0.237482	1.15	GNB5	guanine nucleotide binding protein (G protein), beta 5 [Source:HGNC Symbol;Acc:4401]
SNOWBALL_002696_st	0.0046	0.211395	-1.08	SIX4	SIX homeobox 4 [Source:HGNC Symbol;Acc:10890]
SNOWBALL_002759_st	0.0018	0.158769	1.1	BCL2	B-cell CLL/lymphoma 2 [Source:HGNC Symbol;Acc:990]
SNOWBALL_002772_s_st	0.0001	0.0539731	1.25	TEK	TEK tyrosine kinase, endothelial [Source:HGNC Symbol;Acc:11724]
SNOWBALL_002862_st	0.0029	0.185181	1.1	PYGL	phosphorylase, glycogen, liver [Source:HGNC Symbol;Acc:9725]
SNOWBALL_002937_st	0.0001	0.0539731	1.22	TEK	---
SNOWBALL_002954_s_st	0.0056	0.22355	1.23	MAP1A	microtubule-associated protein 1A [Source:HGNC Symbol;Acc:6835]
SNOWBALL_003029_st	0.0045	0.211395	1.16	SERPINB10	serpin peptidase inhibitor, clade B (ovalbumin), member 10 [Source:HGNC Symbol;Acc:8942]
SNOWBALL_003042_st	0.0004	0.0934792	1.14	EHD4	EH-domain containing 4 [Source:HGNC Symbol;Acc:3245]
SNOWBALL_003067_st	0.0005	0.0952467	-1.11	DUOX1	dual oxidase 1 [Source:HGNC Symbol;Acc:3062]
SNOWBALL_003105_st	0.0023	0.170386	-1.09	PLA2G4E	phospholipase A2, group IVE [Source:HGNC Symbol;Acc:24791]
SNOWBALL_003192_st	0.0066	0.237482	1.08	PARP16	---
SNOWBALL_003194_s_st	0.004	0.201948	1.31	MAP1A	---
SNOWBALL_003202_st	0.0003	0.0894818	-1.13	SYT16	synaptotagmin XVI [Source:HGNC Symbol;Acc:23142]
SNOWBALL_003290_st	0.0005	0.0952467	1.37	SERPINB2	serpin peptidase inhibitor, clade B (ovalbumin), member 2 [Source:HGNC Symbol;Acc:8584]
SNOWBALL_003459_st	0.004	0.201948	-1.14	NR4A3	nuclear receptor subfamily 4, group A, member 3 [Source:HGNC Symbol;Acc:7982]
SNOWBALL_003605_st	0.0054	0.221759	-1.08		---
SNOWBALL_003625_st	0.0037	0.199701	1.11	UNC13B	unc-13 homolog B (C. elegans) [Source:HGNC Symbol;Acc:12566]
SNOWBALL_003649_x_st	0.001	0.13028	-1.11	OR7D4	---
SNOWBALL_003651_st	0.0001	0.0539731	1.13	TLN1	talin 1 [Source:HGNC Symbol;Acc:11845]
SNOWBALL_003691_st	0.0021	0.165869	1.16	LPAR1	lysophosphatidic acid receptor 1 [Source:HGNC Symbol;Acc:3166]
SNOWBALL_003761_st	0.001	0.13028	-1.11	OR1N1	olfactory receptor, family 1, subfamily N, member 1 [Source:HGNC Symbol;Acc:8221]
SNOWBALL_003830_st	0.0071	0.240221	-1.12	C1QTNF6	---
SNOWBALL_003870_s_st	0.0009	0.125165	1.14	GSN	gelsolin [Source:HGNC Symbol;Acc:4620]
SNOWBALL_003875_st	0.0011	0.133345	1.16	KATNAL2	katanin p60 subunit A-like 2 [Source:HGNC Symbol;Acc:25387]
SNOWBALL_004084_s_st	0.0043	0.208727	-1.11		---
SNOWBALL_004156_st	0.0005	0.0952467	1.14	SLC44A1	solute carrier family 44, member 1 [Source:HGNC Symbol;Acc:18798]
SNOWBALL_004231_st	0.0005	0.0952467	1.13	GNA12	guanine nucleotide binding protein (G protein) alpha 12 [Source:HGNC Symbol;Acc:4380]
SNOWBALL_004253_st	0.0044	0.210427	1.09	TTYH3	tweety homolog 3 (Drosophila) [Source:HGNC Symbol;Acc:22222]
SNOWBALL_004333_st	0.0068	0.237882	-1.09	KPNA7	---
SNOWBALL_004423_st	0.0062	0.232692	-1.08	SDR42E2	short chain dehydrogenase/reductase family 42E, member 2 [Source:HGNC Symbol;Acc:35414]
SNOWBALL_004603_s_st	0.0002	0.0743237	-1.13	FAM178B	family with sequence similarity 178, member B [Source:HGNC Symbol;Acc:28036]
SNOWBALL_004614_st	0.0016	0.149259	1.11	CHMP3	---
SNOWBALL_004749_st	0.0004	0.0934792	1.22	NCK2	NCK adaptor protein 2 [Source:HGNC Symbol;Acc:7665]
SNOWBALL_004822_st	0.0026	0.178062	-1.1	IL9R	interleukin 9 receptor [Source:HGNC Symbol;Acc:6030]
SNOWBALL_004838_s_st	0.0006	0.103826	1.19	NCK2	---
SNOWBALL_005101_st	0.0047	0.211395	-1.12		---
SNOWBALL_005109_st	0.0026	0.178062	1.19	MFSD2B	major facilitator superfamily domain containing 2B [Source:HGNC Symbol;Acc:37207]
SNOWBALL_005179_st	0.0051	0.218133	-1.1		---
SNOWBALL_005212_st	0.0037	0.199701	1.16	CCDC164	---
SNOWBALL_005297_st	0.002	0.163084	1.1	B3GNT1	UDP-GlcNAc:betaGal beta-1,3-N-acetylglucosaminyltransferase 1 [Source:HGNC Symbol;Acc:15685]
SNOWBALL_005408_st	0.0037	0.199701	1.14	FAM59B	family with sequence similarity 59, member B [Source:HGNC Symbol;Acc:27172]
SNOWBALL_005446_st	0.0009	0.125165	-1.1	EGR4	early growth response 4 [Source:HGNC Symbol;Acc:3241]
SNOWBALL_005459_s_st	0.0027	0.180547	1.18	LTBP1	latent transforming growth factor beta binding protein 1 [Source:HGNC Symbol;Acc:6714]
SNOWBALL_005514_st	0.0076	0.246117	1.14	LTBP1	latent transforming growth factor beta binding protein 1 [Source:HGNC Symbol;Acc:6714]
SNOWBALL_005695_st	0.0035	0.194462	-1.12	C8orf83	UPF0599 protein C8orf83 [Source:UniProtKB/Swiss-Prot;Acc:Q629K1]
SNOWBALL_005697_st	0.0047	0.211395	-1.09	PAG1	phosphoprotein associated with glycosphingolipid microdomains 1 [Source:HGNC Symbol;Acc:30043]
SNOWBALL_005748_st	0.0018	0.158769	-1.1	TMEM55A	transmembrane protein 55A [Source:HGNC Symbol;Acc:25452]
SNOWBALL_005863_s_st	0.0003	0.0894818	-1.14	OR6B1	---
SNOWBALL_005880_st	0.0047	0.211395	1.09	C1orf85	Lysosomal protein NCU-G1 Precursor [Source:UniProtKB/Swiss-Prot;Acc:Q8WWB7]
SNOWBALL_005929_st	0.0031	0.1884	-1.23	SLAMF7	SLAM family member 7 [Source:HGNC Symbol;Acc:21394]
SNOWBALL_005942_st	0.0069	0.238436	1.17	F5	coagulation factor V (proaccelerin, labile factor) [Source:HGNC Symbol;Acc:3542]
SNOWBALL_006090_st	0.0042	0.206079	1.2	SELP	selectin P (granule membrane protein 140kDa, antigen CD62) [Source:HGNC Symbol;Acc:10721]
SNOWBALL_006092_st	0.0039	0.200472	1.16	F11R	F11 receptor [Source:HGNC Symbol;Acc:14685]
SNOWBALL_006130_s_st	0.0041	0.203374	1.3	SELP	selectin P (granule membrane protein 140kDa, antigen CD62) [Source:HGNC Symbol;Acc:10721]
SNOWBALL_006214_st	0.0011	0.133345	-1.24		U6 spliceosomal RNA [Source: RFAM;Acc:RF00026]
SNOWBALL_006266_st	0.0013	0.141002	-1.1	ASTN2	7SK RNA [Source: RFAM;Acc:RF00100]
SNOWBALL_006273_st	0.0026	0.178062	1.28	SORT1	sortilin 1 [Source:HGNC Symbol;Acc:11186]
SNOWBALL_006350_st	0.0051	0.218133	1.08	ALG14	asparagine-linked glycosylation 14 homolog (S. cerevisiae) [Source:HGNC Symbol;Acc:28287]
SNOWBALL_006366_s_st	0.0077	0.247939	1.09	LRRC8B	---
SNOWBALL_006448_s_st	0.0003	0.0894818	1.17	PLEKHO1	---
SNOWBALL_006578_st	0.0024	0.173818	1.19	C1orf54	Uncharacterized protein C1orf54 Precursor [Source:UniProtKB/Swiss-Prot;Acc:Q8WWF1]
SNOWBALL_006581_st	0.0022	0.16963	1.15	FAM63A	family with sequence similarity 63, member A [Source:HGNC Symbol;Acc:25648]
SNOWBALL_006659_s_st	0.0002	0.0743237	1.17	PLEKHO1	---
SNOWBALL_006709_st	0.0006	0.103826	1.11	KIAA0930	---
SNOWBALL_006736_st	0.0065	0.237482	1.18	PARVB	parvin, beta [Source:HGNC Symbol;Acc:14653]
SNOWBALL_006851_st	0.0001	0.0539731	1.18	ADCY6	adenylate cyclase 6 [Source:HGNC Symbol;Acc:237]
SNOWBALL_006883_x_st	0.0004	0.0934792	-1.13		---
SNOWBALL_007096_s_st	0.0068	0.237882	1.1	TUBA1A	tubulin, alpha 1a [Source:HGNC Symbol;Acc:20766]
SNOWBALL_007161_st	0.0004	0.0934792	1.14	TM7SF3	transmembrane 7 superfamily member 3 [Source:HGNC Symbol;Acc:23049]
SNOWBALL_007276_st	0.0004	0.0934792	1.17	TSPAN9	tetraspanin 9 [Source:HGNC Symbol;Acc:21640]
SNOWBALL_007376_st	0.0069	0.238436	1.24		---
SNOWBALL_007377_st	0.0075	0.243924	1.07	APOBEC1	apolipoprotein B mRNA editing enzyme, catalytic polypeptide 1 [Source:HGNC Symbol;Acc:604]
SNOWBALL_007420_s_st	0.0024	0.173818	1.22		---
SNOWBALL_007429_st	0.0071	0.240221	1.2	PDE3A	phosphodiesterase 3A, cGMP-inhibited [Source:HGNC Symbol;Acc:8778]
SNOWBALL_007593_st	0.0071	0.240221	-1.17		5S ribosomal RNA [Source: RFAM;Acc:RF00001]
SNOWBALL_007615_st	0.0067	0.237882	1.14	ZMAT1	U6 spliceosomal RNA [Source: RFAM;Acc:RF00026]
SNOWBALL_007680_st	0.0011	0.133345	1.13	STAB2	stabilin 2 [Source:HGNC Symbol;Acc:18629]
SNOWBALL_007957_st	0.0005	0.0952467	1.13	ATBF1	zinc finger homeobox 3 [Source:HGNC Symbol;Acc:777]
SNOWBALL_008115_st	0.0039	0.200472	1.12	ZFP30	zinc finger protein 30 homolog (mouse) [Source:HGNC Symbol;Acc:29555]
SNOWBALL_008174_st	0.0048	0.213772	1.08	PHKB	phosphorylase kinase, beta [Source:HGNC Symbol;Acc:8927]
SNOWBALL_008200_s_st	0.0053	0.219642	1.18	ZNF546	---
SNOWBALL_008303_st	0.0017	0.154147	1.14	NAPA	N-ethylmaleimide-sensitive factor attachment protein, alpha [Source:HGNC Symbol;Acc:7641]
SNOWBALL_008321_st	0.0021	0.165869	1.15	HSD17B14	hydroxysteroid (17-beta) dehydrogenase 14 [Source:HGNC Symbol;Acc:23238]
SNOWBALL_008401_st	0.0042	0.206079	-1.11	ZNF471	---
SNOWBALL_008559_st	0.0003	0.0894818	1.12	ZNF235	---
SNOWBALL_008569_st	0.0021	0.165869	-1.19	AXL	AXL receptor tyrosine kinase [Source:HGNC Symbol;Acc:905]
SNOWBALL_008579_st	0.0055	0.222242	1.13	ZNF649	zinc finger protein 649 [Source:HGNC Symbol;Acc:25741]
SNOWBALL_008599_st	0.0008	0.11776	-1.11	MEGF8	---
SNOWBALL_008613_st	0.0055	0.222242	1.1	ZNF546	zinc finger protein 546 [Source:HGNC Symbol;Acc:28671]
SNOWBALL_008626_st	0.0001	0.0539731	1.25	SMPDL3B	sphingomyelin phosphodiesterase, acid-like 3B [Source:HGNC Symbol;Acc:21416]
SNOWBALL_008645_s_st	0.0002	0.0743237	-1.1	DAB1	disabled homolog 1 (Drosophila) [Source:HGNC Symbol;Acc:2661]
SNOWBALL_008691_st	0.0019	0.161919	-1.11	FBLIM1	filamin binding LIM protein 1 [Source:HGNC Symbol;Acc:24686]
SNOWBALL_008723_st	0.007	0.239699	1.22	DSC2	---
SNOWBALL_008738_st	0.0053	0.219642	-1.08	C1orf167	---
SNOWBALL_008739_st	0.0003	0.0894818	1.24	DSC2	---
SNOWBALL_008807_st	0.0004	0.0934792	1.11	TESK2	---
SNOWBALL_008823_st	0.0021	0.165869	-1.13		U2 spliceosomal RNA [Source: RFAM;Acc:RF00004]
SNOWBALL_008838_s_st	0.0018	0.158769	1.26	BMP8A	---
SNOWBALL_008902_st	0.0035	0.194462	-1.14	C1orf228	Uncharacterized protein C1orf228 (p40) [Source:UniProtKB/Swiss-Prot;Acc:Q6PIY5]
SNOWBALL_008964_st	0.0001	0.0539731	1.43	ZNF211	zinc finger protein 211 [Source:HGNC Symbol;Acc:13003]
SNOWBALL_009006_s_st	0.0004	0.0934792	-1.15	GUCA2B	guanylate cyclase activator 2B (uroguanylin) [Source:HGNC Symbol;Acc:4683]
SNOWBALL_009074_st	0.003	0.187345	1.15	MPL	myeloproliferative leukemia virus oncogene [Source:HGNC Symbol;Acc:7217]
SNOWBALL_009392_st	0.0022	0.16963	-1.1	LACTBL1	lactamase, beta-like 1 [Source:HGNC Symbol;Acc:35445]
SNOWBALL_009505_st	0.0025	0.177099	1.15	F13A1	coagulation factor XIII, A1 polypeptide [Source:HGNC Symbol;Acc:3531]
SNOWBALL_009588_s_st	0.0014	0.144255	-1.13		---
SNOWBALL_009590_s_st	0.0057	0.22355	-1.1		---
SNOWBALL_009595_st	0.0002	0.0743237	1.18	ZNF391	zinc finger protein 391 [Source:HGNC Symbol;Acc:18779]
SNOWBALL_009782_st	0.0042	0.206079	-1.09	SLC17A4	solute carrier family 17 (sodium phosphate), member 4 [Source:HGNC Symbol;Acc:10932]
SNOWBALL_009809_s_st	0.0015	0.145936	-1.11		Novel protein similar to butyrophilin family proteins Fragment [Source:UniProtKB/TrEMBL;Acc:A5D9K3]
SNOWBALL_009850_st	0.0057	0.22355	1.15	CDKN1A	cyclin-dependent kinase inhibitor 1A (p21, Cip1) [Source:HGNC Symbol;Acc:1784]
SNOWBALL_009862_s_st	0.005	0.217133	1.11	ENPP4	---
SNOWBALL_010121_st	0.002	0.163084	1.32		---
SNOWBALL_010192_s_st	0.0016	0.149259	1.18	CIDEB	cell death-inducing DFFA-like effector b [Source:HGNC Symbol;Acc:1977]
SNOWBALL_010462_st	0.002	0.163084	1.24	TTC9	tetratricopeptide repeat domain 9 [Source:HGNC Symbol;Acc:20267]
SNOWBALL_010493_st	0.0028	0.182918	1.1	GPHN	gephyrin [Source:HGNC Symbol;Acc:15465]
SNOWBALL_010551_st	0.0011	0.133345	-1.19	IFI27	interferon, alpha-inducible protein 27 [Source:HGNC Symbol;Acc:5397]
SNOWBALL_010679_s_st	0.0066	0.237482	-1.11		---
SNOWBALL_010700_st	0.0026	0.178062	1.11	FBXO22	FBXO22 opposite strand (non-protein coding) [Source:HGNC Symbol;Acc:31025]
SNOWBALL_010818_st	0.0029	0.185181	-1.14	CPEB1	---
SNOWBALL_010988_st	0.0005	0.0952467	1.12	TMEM14A	transmembrane protein 14A [Source:HGNC Symbol;Acc:21076]
SNOWBALL_011004_s_st	0.0025	0.177099	-1.11	MIR877	---
SNOWBALL_011037_st	0.0004	0.0934792	1.13	CDC42BPB	---
SNOWBALL_011130_x_st	0.006	0.22975	-1.11	MIR345	---
SNOWBALL_011242_x_st	0.0038	0.200328	-1.1		---
SNOWBALL_011398_st	0.0016	0.149259	1.33	SEL1L3	sel-1 suppressor of lin-12-like 3 (C. elegans) [Source:HGNC Symbol;Acc:29108]
SNOWBALL_011444_st	0.0005	0.0952467	1.16	GUCY1A3	guanylate cyclase 1, soluble, alpha 3 [Source:HGNC Symbol;Acc:4685]
SNOWBALL_011467_st	0.0075	0.243924	-1.09	CWH43	cell wall biogenesis 43 C-terminal homolog (S. cerevisiae) [Source:HGNC Symbol;Acc:26133]
SNOWBALL_011547_st	0.0001	0.0539731	1.11	KIAA1211	Uncharacterized protein KIAA1211 [Source:UniProtKB/Swiss-Prot;Acc:Q6ZU35]
SNOWBALL_011574_st	0.0001	0.0539731	1.13		---
SNOWBALL_011578_st	0.0052	0.219511	-1.08		---
SNOWBALL_011634_st	0.0057	0.22355	1.17	RNF150	ring finger protein 150 [Source:HGNC Symbol;Acc:23138]
SNOWBALL_011652_st	0.0013	0.141002	1.16		cGMP-dependent 3prime,5prime-cyclic phosphodiesterase 5A Fragment [Source:UniProtKB/TrEMBL;Acc:A8DRG4]
SNOWBALL_011788_st	0.0016	0.149259	-1.12	CSN1S1	casein alpha s1 [Source:HGNC Symbol;Acc:2445]
SNOWBALL_011910_st	0.0003	0.0894818	1.27		---
SNOWBALL_011940_st	0.0045	0.211395	-1.12	PABPC5	---
SNOWBALL_011991_s_st	0.0038	0.200328	-1.12		---
SNOWBALL_012027_s_st	0.0005	0.0952467	-1.11		---
SNOWBALL_012135_st	0.0037	0.199701	-1.09		olfactory receptor, family 51, subfamily C, member 1 pseudogene [Source:HGNC Symbol;Acc:15191]
SNOWBALL_012265_st	0.0005	0.0952467	1.24	CAPN5	calpain 5 [Source:HGNC Symbol;Acc:1482]
SNOWBALL_012340_st	0.002	0.163084	1.27	RAB38	RAB38, member RAS oncogene family [Source:HGNC Symbol;Acc:9776]
SNOWBALL_012390_st	0.0026	0.178062	1.15	ZC3H12C	zinc finger CCCH-type containing 12C [Source:HGNC Symbol;Acc:29362]
SNOWBALL_012398_s_st	0.001	0.13028	-1.12	EEF1G	Translation elongation factor eEF-1 alpha chain Fragment [Source:UniProtKB/TrEMBL;Acc:Q29237]
SNOWBALL_012413_st	0.0037	0.199701	-1.08	C11orf92	---
SNOWBALL_012425_st	0.0008	0.11776	1.14	BTG4	B-cell translocation gene 4 [Source:HGNC Symbol;Acc:13862]
SNOWBALL_012509_st	0.0014	0.144255	-1.11	C11orf34	Placenta-expressed transcript 1 protein Precursor [Source:UniProtKB/Swiss-Prot;Acc:Q6UQ28]
SNOWBALL_012524_st	0.0064	0.235519	1.1	UBASH3B	ubiquitin associated and SH3 domain containing B [Source:HGNC Symbol;Acc:29884]
SNOWBALL_012589_st	0.0015	0.145936	1.29	NRGN	neurogranin (protein kinase C substrate, RC3) [Source:HGNC Symbol;Acc:8000]
SNOWBALL_012619_st	0.0027	0.180547	1.2	GNAI1	guanine nucleotide binding protein (G protein), alpha inhibiting activity polypeptide 1 [Source:HGNC Symbol;Acc:4384]
SNOWBALL_012628_st	0.0018	0.158769	1.25	CLMP	---
SNOWBALL_012647_st	0.0004	0.0934792	1.12	CROT	carnitine O-octanoyltransferase [Source:HGNC Symbol;Acc:2366]
SNOWBALL_012674_st	0.0031	0.1884	1.14	SLC37A2	---
SNOWBALL_012779_st	0.0007	0.111747	1.14	APLP2	---
SNOWBALL_012789_st	0.0016	0.149259	1.12	APLP2	---
SNOWBALL_012865_st	0.0068	0.237882	-1.09	FMOD	fibromodulin [Source:HGNC Symbol;Acc:3774]
SNOWBALL_012867_st	0.0001	0.0539731	1.26	ARHGEF12	Rho guanine nucleotide exchange factor (GEF) 12 [Source:HGNC Symbol;Acc:14193]
SNOWBALL_012918_st	0.0051	0.218133	-1.08	COBL	---
SNOWBALL_012967_st	0.0005	0.0952467	1.17	C1orf74	UPF0739 protein C1orf74 [Source:UniProtKB/Swiss-Prot;Acc:Q96LT6]
SNOWBALL_012992_st	0.0011	0.133345	1.18	RGL1	ral guanine nucleotide dissociation stimulator-like 1 [Source:HGNC Symbol;Acc:30281]
SNOWBALL_013009_st	0.0015	0.145936	1.2	PRDX6	peroxiredoxin 6 [Source:HGNC Symbol;Acc:16753]
SNOWBALL_013239_st	0.004	0.201948	1.15	RGS18	regulator of G-protein signaling 18 [Source:HGNC Symbol;Acc:14261]
SNOWBALL_013309_st	0.0023	0.170386	1.09	CNST	consortin, connexin sorting protein [Source:HGNC Symbol;Acc:26486]
SNOWBALL_013422_st	0.0012	0.138084	1.1	ITGB1	integrin, beta 1 (fibronectin receptor, beta polypeptide, antigen CD29 includes MDF2, MSK12) [Source:HGNC Symbol;Acc:6153]
SNOWBALL_013423_st	0.0002	0.0743237	1.11	PIP5K2A	phosphatidylinositol-5-phosphate 4-kinase, type II, alpha [Source:HGNC Symbol;Acc:8997]
SNOWBALL_013527_st	0.0015	0.145936	1.09	STAM	signal transducing adaptor molecule (SH3 domain and ITAM motif) 1 [Source:HGNC Symbol;Acc:11357]
SNOWBALL_013779_st	0.0018	0.158769	1.24	NBEA	neurobeachin [Source:HGNC Symbol;Acc:7648]
SNOWBALL_013792_st	0.0009	0.125165	1.15	N4BP2L1	NEDD4 binding protein 2-like 1 [Source:HGNC Symbol;Acc:25037]
SNOWBALL_013917_st	0.0076	0.246117	1.09	BIVM	basic, immunoglobulin-like variable motif containing [Source:HGNC Symbol;Acc:16034]
SNOWBALL_013963_st	0.0004	0.0934792	1.25	CLYBL	citrate lyase beta like [Source:HGNC Symbol;Acc:18355]
SNOWBALL_014226_st	0.0031	0.1884	1.11	PRKCA	protein kinase C, alpha [Source:HGNC Symbol;Acc:9393]
SNOWBALL_014237_s_st	0.0003	0.0894818	1.15	PRKCA	protein kinase C, alpha [Source:HGNC Symbol;Acc:9393]
SNOWBALL_014308_s_st	0.0004	0.0934792	1.12	ARL17A	---
SNOWBALL_014316_st	0.0001	0.0539731	-1.15		---
SNOWBALL_014340_st	0.0002	0.0743237	-1.18	LRRC37A3	---
SNOWBALL_014343_s_st	0.001	0.13028	1.29	ITGA2B	integrin, alpha 2b (platelet glycoprotein IIb of IIb/IIIa complex, antigen CD41) [Source:HGNC Symbol;Acc:6138]
SNOWBALL_014369_st	0.0026	0.178062	1.08	DUSP3	dual specificity phosphatase 3 [Source:HGNC Symbol;Acc:3069]
SNOWBALL_014372_st	0.0004	0.0934792	1.31	ITGA2B	integrin, alpha 2b (platelet glycoprotein IIb of IIb/IIIa complex, antigen CD41) [Source:HGNC Symbol;Acc:6138]
SNOWBALL_014403_st	0.0047	0.211395	1.31	ITGB3	integrin, beta 3 (platelet glycoprotein IIIa, antigen CD61) [Source:HGNC Symbol;Acc:6156]
SNOWBALL_014743_st	0.0038	0.200328	-1.1	TMEM220	transmembrane protein 220 [Source:HGNC Symbol;Acc:33757]
SNOWBALL_014814_s_st	0.0064	0.235519	-1.14	SCARNA21	Small Cajal body specific RNA 21 [Source: RFAM;Acc:RF00602]
SNOWBALL_014909_s_st	0.0004	0.0934792	-1.21		---
SNOWBALL_014911_s_st	0.0012	0.138084	-1.21		U6atac minor spliceosomal RNA [Source: RFAM;Acc:RF00619]
SNOWBALL_014954_st	0.004	0.201948	1.31	SLC6A4	solute carrier family 6 (neurotransmitter transporter, serotonin), member 4 [Source:HGNC Symbol;Acc:11050]
SNOWBALL_015016_s_st	0.002	0.163084	1.39		U6 spliceosomal RNA [Source: RFAM;Acc:RF00026]
SNOWBALL_015082_st	0.0002	0.0743237	1.38	GP1BA	glycoprotein Ib (platelet), alpha polypeptide [Source:HGNC Symbol;Acc:4439]
SNOWBALL_015156_st	0.0013	0.141002	-1.16	COL6A4P1	---
SNOWBALL_015166_s_st	0.0078	0.248686	-1.1		---
SNOWBALL_015195_st	0.0001	0.0539731	1.24	CTDSPL	CTD (carboxy-terminal domain, RNA polymerase II, polypeptide A) small phosphatase-like [Source:HGNC Symbol;Acc:16890]
SNOWBALL_015355_st	0.0069	0.238436	-1.1	CHDH	choline dehydrogenase [Source:HGNC Symbol;Acc:24288]
SNOWBALL_015483_st	0.0035	0.194462	-1.1	WNT7A	wingless-type MMTV integration site family, member 7A [Source:HGNC Symbol;Acc:12786]
SNOWBALL_015538_st	0.0057	0.22355	-1.2		---
SNOWBALL_015710_st	0.0075	0.243924	1.08	RYK	RYK receptor-like tyrosine kinase [Source:HGNC Symbol;Acc:10481]
SNOWBALL_015712_st	0.0008	0.11776	-1.16	IL5RA	interleukin 5 receptor, alpha [Source:HGNC Symbol;Acc:6017]
SNOWBALL_015715_st	0.0072	0.2418	1.12	PRKCI	protein kinase C, iota [Source:HGNC Symbol;Acc:9404]
SNOWBALL_015741_st	0.0005	0.0952467	-1.12	FGD5	FYVE, RhoGEF and PH domain containing 5 [Source:HGNC Symbol;Acc:19117]
SNOWBALL_015799_st	0.0068	0.237882	-1.1		---
SNOWBALL_015802_st	0.0001	0.0539731	1.25	IGF2BP2	insulin-like growth factor 2 mRNA binding protein 2 [Source:HGNC Symbol;Acc:28867]
SNOWBALL_015829_st	0.0005	0.0952467	1.28	MYLK	myosin light chain kinase [Source:HGNC Symbol;Acc:7590]
SNOWBALL_015870_st	0.0074	0.242762	1.09	MRPS6	mitochondrial ribosomal protein S6 [Source:HGNC Symbol;Acc:14051]
SNOWBALL_015906_st	0.0052	0.219511	-1.12	OR5K4	olfactory receptor, family 5, subfamily K, member 4 [Source:HGNC Symbol;Acc:31291]
SNOWBALL_016032_s_st	0.0001	0.0539731	-1.14	CRYGS	crystallin, gamma S [Source:HGNC Symbol;Acc:2417]
SNOWBALL_016117_st	0.0039	0.200472	1.23	GP5	glycoprotein V (platelet) [Source:HGNC Symbol;Acc:4443]
SNOWBALL_016171_st	0.0039	0.200472	-1.09	IQCG	IQ motif containing G [Source:HGNC Symbol;Acc:25251]
SNOWBALL_016208_st	0.0041	0.203374	1.26	PROS1	protein S (alpha) [Source:HGNC Symbol;Acc:9456]
SNOWBALL_016259_st	0.0019	0.161919	-1.1	FGF17	fibroblast growth factor 17 [Source:HGNC Symbol;Acc:3673]
SNOWBALL_016328_s_st	0.0073	0.242286	-1.1	FBXO16	F-box protein 16 [Source:HGNC Symbol;Acc:13618]
SNOWBALL_016337_st	0.0001	0.0539731	1.34	CLU	clusterin [Source:HGNC Symbol;Acc:2095]
SNOWBALL_016456_st	0.0011	0.133345	1.12	RILPL2	Rab interacting lysosomal protein-like 2 [Source:HGNC Symbol;Acc:28787]
SNOWBALL_016482_s_st	0.0008	0.11776	1.1	TCTN1	tectonic family member 1 [Source:HGNC Symbol;Acc:26113]
SNOWBALL_016527_s_st	0.0001	0.0539731	1.12	PITPNM2	phosphatidylinositol transfer protein, membrane-associated 2 [Source:HGNC Symbol;Acc:21044]
SNOWBALL_016553_s_st	0.0017	0.154147	1.24	38596	---
SNOWBALL_016683_s_st	0.0044	0.210427	1.17	CORO1C	coronin, actin binding protein, 1C [Source:HGNC Symbol;Acc:2254]
SNOWBALL_016758_st	0.0047	0.211395	1.2	GP1BB	glycoprotein Ib (platelet), beta polypeptide [Source:HGNC Symbol;Acc:4440]
SNOWBALL_016774_s_st	0.0001	0.0539731	1.27	GNAZ	guanine nucleotide binding protein (G protein), alpha z polypeptide [Source:HGNC Symbol;Acc:4395]
SNOWBALL_016804_s_st	0.0063	0.23412	1.15	GP1BB	---
SNOWBALL_016973_st	0.0065	0.237482	-1.11	PNLIPRP3	pancreatic lipase-related protein 3 [Source:HGNC Symbol;Acc:23492]
SNOWBALL_016974_s_st	0.0003	0.0894818	-1.12	CAPN9	calpain 9 [Source:HGNC Symbol;Acc:1486]
SNOWBALL_017053_st	0.0018	0.158769	1.22	KIAA1598	KIAA1598 [Source:HGNC Symbol;Acc:29319]
SNOWBALL_017127_s_st	0.0063	0.23412	1.11	RHOBTB1	Rho-related BTB domain containing 1 [Source:HGNC Symbol;Acc:18738]
SNOWBALL_017159_st	0.004	0.201948	1.09	CBARA1	calcium binding atopy-related autoantigen 1 [Source:HGNC Symbol;Acc:1530]
SNOWBALL_017327_st	0.0005	0.0952467	-1.1	DRGX	dorsal root ganglia homeobox [Source:HGNC Symbol;Acc:21536]
SNOWBALL_017429_st	0.003	0.187345	1.21	ATRNL1	attractin-like 1 [Source:HGNC Symbol;Acc:29063]
SNOWBALL_017463_s_st	0.0003	0.0894818	1.25		---
SNOWBALL_017591_x_st	0.007	0.239699	-1.1	MIR130B	---
SNOWBALL_017693_st	0.0005	0.0952467	-1.12		---
SNOWBALL_017745_s_st	0.0064	0.235519	1.1	CYP4V2	cytochrome P450, family 4, subfamily V, polypeptide 2 [Source:HGNC Symbol;Acc:23198]
SNOWBALL_017777_st	0.0019	0.161919	1.27	FAM149A	family with sequence similarity 149, member A [Source:HGNC Symbol;Acc:24527]
SNOWBALL_018028_s_st	0.0063	0.23412	-1.08	CCDC108	---
SNOWBALL_018296_st	0.0035	0.194462	1.09		---
SNOWBALL_018529_st	0.0003	0.0894818	-1.15	CTNND2	catenin (cadherin-associated protein), delta 2 (neural plakophilin-related arm-repeat protein) [Source:HGNC Symbol;Acc:2516]
SNOWBALL_018540_st	0.0019	0.161919	1.16	ANKH	---
SNOWBALL_018542_st	0.0014	0.144255	1.15	ANKH	---
SNOWBALL_018747_st	0.0013	0.141002	1.12		---
SNOWBALL_018757_st	0.0057	0.22355	1.11	MAP1B	microtubule-associated protein 1B [Source:HGNC Symbol;Acc:6836]
SNOWBALL_018767_st	0.001	0.13028	-1.14	GABRA1	gamma-aminobutyric acid (GABA) A receptor, alpha 1 [Source:HGNC Symbol;Acc:4075]
SNOWBALL_018780_st	0.0073	0.242286	1.2	RANBP17	RAN binding protein 17 [Source:HGNC Symbol;Acc:14428]
SNOWBALL_018862_st	0.0046	0.211395	1.08	NEURL1B	neuralized homolog 1B (Drosophila) [Source:HGNC Symbol;Acc:35422]
SNOWBALL_018987_st	0.0006	0.103826	1.32	ZDHHC2	zinc finger, DHHC-type containing 2 [Source:HGNC Symbol;Acc:18469]
SNOWBALL_018988_st	0.0034	0.194462	-1.09	FGL1	fibrinogen-like 1 [Source:HGNC Symbol;Acc:3695]
SNOWBALL_019001_st	0.001	0.13028	1.1	HGSNAT	heparan-alpha-glucosaminide N-acetyltransferase [Source:HGNC Symbol;Acc:26527]
SNOWBALL_019031_s_st	0.0077	0.247939	-1.07	AGPAT6	Testis spermatogenesis cell apoptosis-related protein 7 [Source:UniProtKB/TrEMBL;Acc:B9VNW9]
SNOWBALL_019080_st	0.0028	0.182918	1.18	SLC24A3	solute carrier family 24 (sodium/potassium/calcium exchanger), member 3 [Source:HGNC Symbol;Acc:10977]
SNOWBALL_019094_s_st	0.0049	0.215683	-1.08		---
SNOWBALL_019136_s_st	0.0001	0.0539731	1.28	PCSK2	proprotein convertase subtilisin/kexin type 2 [Source:HGNC Symbol;Acc:8744]
SNOWBALL_019195_s_st	0.0014	0.144255	1.24	MYL9	Myosin regulatory light polypeptide 9 (Myosin regulatory light chain 9)(Myosin regulatory light chain 2, smooth muscle isoform)(LC20) [Source:UniProtKB/Swiss-Prot;Acc:P29269]
SNOWBALL_019251_s_st	0.0057	0.22355	-1.14	SLC4A11	solute carrier family 4, sodium borate transporter, member 11 [Source:HGNC Symbol;Acc:16438]
SNOWBALL_019342_s_st	0.003	0.187345	1.28	TGM2	---
SNOWBALL_019462_st	0.0023	0.170386	1.2	TUBB1	---
SNOWBALL_019555_s_st	0.0016	0.149259	-1.27	MIR499	---
SNOWBALL_019559_s_st	0.0053	0.219642	-1.13	MATN4	matrilin 4 [Source:HGNC Symbol;Acc:6910]
SNOWBALL_019602_st	0.0013	0.141002	1.09	RHEB	Ras homolog enriched in brain [Source:HGNC Symbol;Acc:10011]
SNOWBALL_019666_st	0.0044	0.210427	1.1	MTPN	leucine zipper protein 6 [Source:HGNC Symbol;Acc:33955]
SNOWBALL_019774_s_st	0.0047	0.211395	-1.08	PDE1C	---
SNOWBALL_019819_st	0.006	0.22975	-1.12	AOAH	acyloxyacyl hydrolase (neutrophil) [Source:HGNC Symbol;Acc:548]
SNOWBALL_019823_st	0.0003	0.0894818	-1.12	STIP1	stress-induced-phosphoprotein 1 [Source:HGNC Symbol;Acc:11387]
SNOWBALL_019899_st	0.0045	0.211395	1.09	MDFIC	MyoD family inhibitor domain containing [Source:HGNC Symbol;Acc:28870]
SNOWBALL_019975_st	0.0009	0.125165	-1.26		U4 spliceosomal RNA [Source: RFAM;Acc:RF00015]
SNOWBALL_020028_st	0.0048	0.213772	-1.12		---
SNOWBALL_020181_st	0.0001	0.0539731	1.27	XK	X-linked Kx blood group (McLeod syndrome) [Source:HGNC Symbol;Acc:12811]
SNOWBALL_020205_s_st	0.0001	0.0539731	1.15	PHKA1	phosphorylase kinase, alpha 1 (muscle) [Source:HGNC Symbol;Acc:8925]
SNOWBALL_020222_st	0.0072	0.2418	-1.1	ITIH6	inter-alpha (globulin) inhibitor H5-like [Source:HGNC Symbol;Acc:28907]
SNOWBALL_020303_st	0.0012	0.138084	1.29	HEPH	hephaestin [Source:HGNC Symbol;Acc:4866]
SNOWBALL_020373_st	0.0034	0.194462	1.2	SNORA36C	Small nucleolar RNA SNORA36 family [Source: RFAM;Acc:RF00340]
SNOWBALL_020401_s_st	0.0032	0.192413	1.18	FHL1	four and a half LIM domains 1 [Source:HGNC Symbol;Acc:3702]
SNOWBALL_020481_st	0.0028	0.182918	1.18	FHL1	four and a half LIM domains 1 [Source:HGNC Symbol;Acc:3702]
SNOWBALL_020499_st	0.0005	0.0952467	1.13	HPRT1	hypoxanthine phosphoribosyltransferase 1 [Source:HGNC Symbol;Acc:5157]
SNOWBALL_020575_s_st	0.0017	0.154147	1.27	FHL1	four and a half LIM domains 1 [Source:HGNC Symbol;Acc:3702]
SNOWBALL_020688_st	0.0001	0.0539731	1.18	TMLHE	trimethyllysine hydroxylase, epsilon [Source:HGNC Symbol;Acc:18308]
SNOWBALL_020746_st	0.0068	0.237882	1.08	ZNF449	zinc finger protein 449 [Source:HGNC Symbol;Acc:21039]
SNOWBALL_020877_st	0.0058	0.22475	1.18		---
SNOWBALL_020936_s_st	0.0068	0.237882	-1.12	TTR	SSU16131 Sus scrofa transthyretin precursor mRNA, complete cds
SNOWBALL_020951_s_st	0.0058	0.22475	-1.09	LALBA	PIGLACAA Sus scrofa alpha-lactalbumin mRNA, complete cds
SNOWBALL_021069_s_st	0.0067	0.237882	-1.11	G6PC	Sus scrofa glucose-6-phosphatase, catalytic subunit (G6PC), mRNA
SNOWBALL_021135_s_st	0.0056	0.22355	1.23	KMO	Sus scrofa L-kynurenine 3-monooxygenase Fpk mRNA, complete cds
SNOWBALL_021150_st	0.0017	0.154147	1.16	C6orf21	Sus scrofa chromosome 6 C6orf21 mRNA, complete cds
SNOWBALL_021165_st	0.0002	0.0743237	1.19	SLC24A3	Sus scrofa chromosome 17 clone pkmCon54, mRNA sequence
SNOWBALL_021233_s_st	0.0015	0.145936	-1.13	TNNT1	Sus scrofa troponin T type 1 (skeletal, slow) (TNNT1), mRNA
SNOWBALL_021392_st	0.0002	0.0743237	1.31		Sus scrofa mRNA, clone:MLN010036H09, expressed in mesenteric lymph nodes
SNOWBALL_021447_st	0.0072	0.2418	1.13	F11R	Sus scrofa mRNA, clone:THY010203B03, expressed in thymus
SNOWBALL_021519_st	0.0034	0.194462	-1.11	IL18R1	Sus scrofa mRNA, clone:THY010074D03, expressed in thymus
SNOWBALL_021661_s_st	0.0058	0.22475	1.08	SPHK2	Sus scrofa mRNA, clone:TES010093E09, expressed in testis
SNOWBALL_021785_s_st	0.0042	0.206079	1.25	TPX2	Sus scrofa mRNA, clone:HTMT10019G04, expressed in hypothalamus
SNOWBALL_021879_st	0.0033	0.194462	1.1	IMPAD1	Sus scrofa mRNA, clone:TCH010006C06, expressed in trachea
SNOWBALL_021887_s_st	0.0065	0.237482	1.18		Sus scrofa mRNA, clone:TCH010001A02, expressed in trachea
SNOWBALL_021921_st	0.0034	0.194462	1.08	SNX9	Sus scrofa mRNA, clone:SPL010095B11, expressed in spleen
SNOWBALL_022003_s_st	0.0068	0.237882	1.09	SAMM50	Sus scrofa mRNA, clone:SPL010015H11, expressed in spleen
SNOWBALL_022025_s_st	0.0052	0.219511	1.1	KDELR2	Sus scrofa mRNA, clone:SPL010010F05, expressed in spleen
SNOWBALL_022138_st	0.0039	0.200472	1.1	RALBP1	Sus scrofa mRNA, clone:ADR010033H05, expressed in adrenal gland
SNOWBALL_022146_st	0.0035	0.194462	-1.09	LOR	Sus scrofa mRNA, clone:SKNB10058D09, expressed in skin
SNOWBALL_022169_st	0.0022	0.16963	-1.1	KRTAP26-1	Sus scrofa mRNA, clone:SKNB10010B02, expressed in skin
SNOWBALL_022188_st	0.0014	0.144255	-1.14		Sus scrofa mRNA, clone:PTG010082E02, expressed in pituitary gland
SNOWBALL_022208_st	0.0027	0.180547	-1.12	C16orf45	Sus scrofa mRNA, clone:PTG010065E04, expressed in pituitary gland
SNOWBALL_022227_st	0.0009	0.125165	1.12	SEZ6L2	Sus scrofa mRNA, clone:PTG010013D04, expressed in pituitary gland
SNOWBALL_022349_st	0.0016	0.149259	1.1	C20orf177	Sus scrofa mRNA, clone:OVRM10072E11, expressed in ovary
SNOWBALL_022355_st	0.0023	0.170386	1.18	KALRN	Sus scrofa mRNA, clone:OVRM10054D01, expressed in ovary
SNOWBALL_022423_st	0.0015	0.145936	1.12	TSPAN9	Sus scrofa mRNA, clone:OVR010039E07, expressed in ovary
SNOWBALL_022443_s_st	0.0004	0.0934792	1.13	DNASE1L1	Sus scrofa mRNA, clone:OVR010006G02, expressed in ovary
SNOWBALL_022450_s_st	0.0059	0.227846	-1.1	TNNI2	Sus scrofa mRNA, clone:MLTL10081A04, expressed in longissimus
SNOWBALL_022454_st	0.0041	0.203374	1.09	FBXO40	Sus scrofa mRNA, clone:MLTL10076E03, expressed in longissimus
SNOWBALL_022532_s_st	0.0007	0.111747	-1.12	OPN1MW	Sus scrofa medium-wave-sensitive opsin mRNA, complete cds
SNOWBALL_022612_s_st	0.0039	0.200472	-1.22	SOD1	Sus scrofa superoxide dismutase 1 (SOD1) mRNA, partial cds
SNOWBALL_022691_st	0.0068	0.237882	-1.13		SSU38213 Sus scrofa immunglobulin VDJ region mRNA, partial cds
SNOWBALL_022743_st	0.007	0.239699	1.09	MYO9A	PIGM9AA Sus scrofa myosin mRNA, partial cds
SNOWBALL_022918_st	0.007	0.239699	1.13	PRKCE	Sus scrofa protein kinase C epsilon (PKC) mRNA, 3prime UTR
SNOWBALL_022930_s_st	0.0071	0.240221	-1.1	SPATA20	Sus scrofa spermatogenesis associated 20 (SPATA20) mRNA, complete cds
SNOWBALL_023080_s_st	0.0029	0.185181	1.13	PEG3	Sus scrofa PEG3 (PEG3) mRNA, partial cds
SNOWBALL_023167_s_st	0.0046	0.211395	-1.2		Sus scrofa CD1E antigen (PCD1E), mRNA
SNOWBALL_023181_st	0.0014	0.144255	-1.26	MYL2	Sus scrofa myosin light chain 2V (MLC2V), mRNA
SNOWBALL_023232_st	0.0044	0.210427	1.23	HLA-DQB1	Sus scrofa SLADQB mRNA for MHC class II, complete cds
SNOWBALL_023285_s_st	0.0078	0.248686	1.14	NCK2	Sus scrofa NCK adaptor protein 2 transcript variant 2 (NCK2) mRNA, complete sequence, alternatively spliced
SNOWBALL_023286_s_st	0.0066	0.237482	1.2	FHL1	Sus scrofa mRNA for four and a half LIM domains 1 protein, isoform C (fhl1C gene)
SNOWBALL_023291_st	0.0011	0.133345	1.4		S.scrofa PC2 mRNA for pro-hormone convertase
SNOWBALL_023292_st	0.0007	0.111747	1.14	GSN	Pig mRNA for plasma gelsolin
SNOWBALL_023357_st	0.0066	0.237482	1.09	Sepn1	Sus scrofa selenoprotein N (Sepn1) mRNA, partial cds
SNOWBALL_023365_s_st	0.0023	0.170386	-1.17	CYP3A7	Sus scrofa breed Bama miniature cytochrome P450 CYP3A mRNA, complete cds
SNOWBALL_023491_st	0.0007	0.111747	1.18	PHKA1	PREDICTED: Sus scrofa similar to phosphorylase kinase, alpha 1 (muscle) (LOC100157833), mRNA
SNOWBALL_023493_st	0.0064	0.235519	-1.08	Cited1	PREDICTED: Sus scrofa similar to Cbp/p300-interacting transactivator with Glu/Asp-rich carboxy-terminal domain 1 (LOC100154610), mRNA
SNOWBALL_023518_st	0.0047	0.211395	1.1	IGSF1	PREDICTED: Sus scrofa similar to immunoglobulin superfamily, member 1 (LOC100157227), mRNA
SNOWBALL_023559_s_st	0.0071	0.240221	-1.17	GABRQ	PREDICTED: Sus scrofa similar to gamma-aminobutyric acid (GABA) receptor, theta (LOC100153018), mRNA
SNOWBALL_023574_s_st	0.0002	0.0743237	1.11	PDK3	PREDICTED: Sus scrofa similar to pyruvate dehydrogenase kinase, isozyme 3 (LOC100153858), mRNA
SNOWBALL_023591_st	0.0062	0.232692	1.12	PIR	PREDICTED: Sus scrofa similar to MGC160032 protein (LOC100157214), mRNA
SNOWBALL_023678_st	0.0025	0.177099	1.2		PREDICTED: Sus scrofa similar to tissue transglutaminase homologue; TGH2 (LOC100154530), mRNA
SNOWBALL_023834_st	0.0044	0.210427	1.2	ZDHHC2	PREDICTED: Sus scrofa similar to Palmitoyltransferase ZDHHC2 (Zinc finger DHHC domain-containing protein 2) (DHHC-2) (LOC100155681), mRNA
SNOWBALL_023901_s_st	0.0055	0.222242	1.22	NCKAP1	PREDICTED: Sus scrofa similar to Nck-associated protein 1 (NAP 1) (p125Nap1) (Membrane-associated protein HEM-2), transcript variant 3 (LOC100158033), mRNA
SNOWBALL_023961_x_st	0.0045	0.211395	1.13	TUBA4A	PREDICTED: Sus scrofa similar to alpha-tubulin isotype M-alpha-6 (LOC100151951), mRNA
SNOWBALL_024097_st	0.0023	0.170386	1.18	ZNF26	PREDICTED: Sus scrofa similar to zinc finger protein 26 (LOC100156843), mRNA
SNOWBALL_024140_x_st	0.007	0.239699	1.17		PREDICTED: Sus scrofa similar to Platelet glycoprotein Ib beta chain precursor (GP-Ib beta) (GPIbB) (GPIb-beta) (Antigen CD42b-beta) (CD42c antigen) (LOC100156345), mRNA
SNOWBALL_024181_st	0.0073	0.242286	-1.09	CCDC116	PREDICTED: Sus scrofa similar to coiled-coil domain containing 116 (LOC100154312), mRNA
SNOWBALL_024216_st	0.0003	0.0894818	1.31	GNAZ	PREDICTED: Sus scrofa similar to Guanine nucleotide-binding protein G(z) subunit alpha (G(x) alpha chain) (Gz-alpha) (LOC100151867), mRNA
SNOWBALL_024270_s_st	0.002	0.163084	-1.13	ZMAT5	PREDICTED: Sus scrofa similar to Zinc finger, matrin type 5, transcript variant 1 (LOC100156892), mRNA
SNOWBALL_024390_s_st	0.0011	0.133345	1.27	TCTN1	PREDICTED: Sus scrofa similar to tectonic family member 1 (LOC100153308), mRNA
SNOWBALL_024573_st	0.0046	0.211395	-1.1	LYST	PREDICTED: Sus scrofa lysosomal trafficking regulator (LYST), mRNA
SNOWBALL_024649_st	0.0007	0.111747	1.1	PARG	PREDICTED: Sus scrofa similar to poly(ADP-ribose) glycohydrolase (LOC100158204), mRNA
SNOWBALL_024724_st	0.0065	0.237482	-1.08	NRG3	PREDICTED: Sus scrofa similar to neuregulin 3 (LOC100158106), mRNA
SNOWBALL_024746_st	0.0035	0.194462	-1.08	TACC2	PREDICTED: Sus scrofa similar to mKIAA4180 protein (LOC100156034), mRNA
SNOWBALL_024772_st	0.0015	0.145936	-1.17	RAB11FIP2	PREDICTED: Sus scrofa similar to Rab11 family-interacting protein 2 (Rab11-FIP2) (NRip11) (LOC100153733), mRNA
SNOWBALL_024780_s_st	0.0034	0.194462	1.19	KIAA1598	PREDICTED: Sus scrofa similar to Shootin-1 (LOC100156189), mRNA
SNOWBALL_024788_st	0.0039	0.200472	1.11	ATRNL1	PREDICTED: Sus scrofa similar to attractin-like 1 (LOC100157106), mRNA
SNOWBALL_024802_s_st	0.006	0.22975	-1.25	Habp2	PREDICTED: Sus scrofa similar to hyaluronan binding protein 2 (LOC100157966), mRNA
SNOWBALL_024821_s_st	0.0034	0.194462	1.09	XPNPEP1	PREDICTED: Sus scrofa similar to X-prolyl aminopeptidase (aminopeptidase P) 1, soluble (LOC100152688), mRNA
SNOWBALL_024822_s_st	0.0001	0.0539731	-1.13	SORCS1	PREDICTED: Sus scrofa similar to SORCS receptor 1, transcript variant 1 (LOC100155686), mRNA
SNOWBALL_024940_s_st	0.0007	0.111747	1.22	PDLIM1	PREDICTED: Sus scrofa similar to PDZ and LIM domain 1 (elfin) (LOC100155592), mRNA
SNOWBALL_025012_s_st	0.0022	0.16963	1.12	C10orf88	PREDICTED: Sus scrofa similar to Uncharacterized protein C10orf88 (LOC100154423), mRNA
SNOWBALL_025014_s_st	0.005	0.217133	1.16	C10orf88	PREDICTED: Sus scrofa similar to Uncharacterized protein C10orf88 (LOC100157628), partial mRNA
SNOWBALL_025027_s_st	0.0036	0.197597	1.09	KIF13B	PREDICTED: Sus scrofa similar to Kinesin-like protein KIF13B (Kinesin-like protein GAKIN) (LOC100154328), mRNA
SNOWBALL_025081_st	0.0061	0.23085	-1.12	CHDH	PREDICTED: Sus scrofa similar to choline dehydrogenase (LOC100151982), mRNA
SNOWBALL_025117_st	0.0014	0.144255	1.16	IGF2BP2	PREDICTED: Sus scrofa similar to insulin-like growth factor 2 mRNA binding protein 2 (LOC100157731), mRNA
SNOWBALL_025121_s_st	0.0019	0.161919	1.11	SENP2	PREDICTED: Sus scrofa similar to Sentrin-specific protease 2 (Sentrin/SUMO-specific protease SENP2) (SMT3-specific isopeptidase 2) (Smt3ip2) (Axam2) (LOC100152095), mRNA
SNOWBALL_025133_st	0.0052	0.219511	-1.09		PREDICTED: Sus scrofa hypothetical protein LOC100156886 (LOC100156886), mRNA
SNOWBALL_025188_s_st	0.0027	0.180547	1.23	TREML1	PREDICTED: Sus scrofa similar to Trem-like transcript 1 protein precursor (TLT-1) (Triggering receptor expressed on myeloid cells-like protein 1) (LOC100154756), mRNA
SNOWBALL_025197_s_st	0.0032	0.192413	-1.29	DAAM2	PREDICTED: Sus scrofa similar to dishevelled associated activator of morphogenesis 2 (LOC100156058), mRNA
SNOWBALL_025336_s_st	0.0001	0.0539731	1.21	DOC2A	Sus scrofa mRNA, clone:SPL010026A07, expressed in spleen
SNOWBALL_025339_st	0.0006	0.103826	1.12	ATP6AP1	Sus scrofa mRNA, clone:SPL010023A01, expressed in spleen
SNOWBALL_025409_st	0.0049	0.215683	1.15	PDLIM1	Sus scrofa mRNA, clone:UTR010048E01, expressed in uterus
SNOWBALL_025479_st	0.006	0.22975	1.08	BTD	Sus scrofa mRNA, clone:LVRM10155E02, expressed in liver
SNOWBALL_025602_s_st	0.0016	0.149259	1.11	ILK	Sus scrofa mRNA, clone:OVRM10213F04, expressed in ovary
SNOWBALL_025611_st	0.0053	0.219642	-1.14	ARID1B	Sus scrofa mRNA, clone:LVRM10093C04, expressed in liver
SNOWBALL_025894_st	0.0074	0.242762	-1.2	GAS2	Sus scrofa mRNA, clone:OVRM10131C07, expressed in ovary
SNOWBALL_025899_st	0.0001	0.0539731	1.24	SH3BGR	Sus scrofa mRNA, clone:OVRM10128C04, expressed in ovary
SNOWBALL_025936_st	0.0002	0.0743237	1.17	ILK	Sus scrofa mRNA, clone:LVR010048D05, expressed in liver
SNOWBALL_025972_st	0.0072	0.2418	1.13	CD200	Sus scrofa mRNA, clone:THY010006E04, expressed in thymus
SNOWBALL_026134_s_st	0.0002	0.0743237	1.1	RALBP1	Sus scrofa mRNA, clone:TCH010065B02, expressed in trachea
SNOWBALL_026184_s_st	0.004	0.201948	-1.17	ZBTB16	Sus scrofa mRNA, clone:LNG010011D11, expressed in lung
SNOWBALL_026303_s_st	0.0039	0.200472	-1.11		Sus scrofa mRNA, clone:OVRM10024D12, expressed in ovary
SNOWBALL_026392_st	0.0063	0.23412	1.21	KMO	Sus scrofa mRNA, clone:AMP010093G06, expressed in alveolar macrophage
SNOWBALL_026429_st	0.0001	0.0539731	1.22	COX7C	Sus scrofa mRNA, clone:SPL010077C03, expressed in spleen
SNOWBALL_026438_st	0.0001	0.0539731	1.18	PLVAP	Sus scrofa mRNA, clone:SPL010071F07, expressed in spleen
SNOWBALL_026518_st	0.0015	0.145936	1.13	DNASE1L1	Sus scrofa mRNA, clone:SPL010059D10, expressed in spleen
SNOWBALL_026535_st	0.0013	0.141002	1.23	TNS3	Sus scrofa mRNA, clone:SPL010045G06, expressed in spleen
SNOWBALL_026557_st	0.002	0.163084	1.12	BCL2	Sus scrofa mRNA, clone:OVR010038H02, expressed in ovary
SNOWBALL_026727_st	0.0016	0.149259	-1.14	Igh-V	Sus scrofa partial VDJ heavy chain gene for immunoglobulin heavy chain variable region, clone Pig2 CD5+ B17
SNOWBALL_026777_s_st	0.0043	0.208727	-1.09	SLC7A9	Sus scrofa clone 4 amino acid transporter SLC7A9 b0,+AT (SLC7A9) mRNA, partial cds
SNOWBALL_026914_s_st	0.0075	0.243924	1.1	NM_138428.2	Sus scrofa clone reje29b_j2.y1.abd, mRNA sequence
SNOWBALL_026924_s_st	0.0026	0.178062	-1.26	SOD1	Sus scrofa clone rcki02_o9.y1.abd, mRNA sequence
SNOWBALL_026957_st	0.0046	0.211395	1.16	ECM1	Sus scrofa clone Clu_6545.scr.msk.p1.Contig3, mRNA sequence
SNOWBALL_026969_s_st	0.0057	0.22355	1.09	LIAS	Sus scrofa clone Clu_4603.scr.msk.p1.Contig2, mRNA sequence
SNOWBALL_027306_st	0.0023	0.170386	-1.09	TSPAN18	Ssc_hash_S18554657 BX923308 Sus Scrofa library (scan) Sus scrofa cDNA clone scan0011.j.05 5prim, mRNA sequence /clone=scan0011.j.05 /clone_end=5prime /gb=BX923308 /gi=90244003 /ug=Ssc.1922 /len=957
SNOWBALL_027411_st	0.0001	0.0539731	-1.11	GET4	Ssc_hash_S40160350 rhyp14c_h14.y1 hyp Sus scrofa cDNA 5prime, mRNA sequence /clone_end=5prime /gb=EW255257 /gi=182444322 /ug=Ssc.2798 /len=556
SNOWBALL_027584_st	0.0008	0.11776	1.11	ZBTB44	Ssc_hash_S18384885 936086 MARC 4PIG Sus scrofa cDNA 3prime, mRNA sequence /clone_end=3prime /gb=CK465018 /gi=40836299 /ug=Ssc.4196 /len=888
SNOWBALL_027636_st	0.0058	0.22475	-1.08	TMEM128	Ssc_hash_S6082010 MI-P-CP1-nzc-k-14-0-UI.s1 MI-P-CP1 Sus scrofa cDNA clone MI-P-CP1-nzc-k-14-0-UI 3prime, mRNA sequence /clone=MI-P-CP1-nzc-k-14-0-UI /clone_end=3prime /gb=BQ604694 /gi=21551420 /ug=Ssc.4658 /len=673
SNOWBALL_027771_st	0.0075	0.243924	1.09	CDV3	Ssc_hash_S23770014 1141651 MARC 4PIG Sus scrofa cDNA 3prime, mRNA sequence /clone_end=3prime /gb=DN127633 /gi=59821912 /ug=Ssc.5525 /len=857
SNOWBALL_027806_st	0.004	0.201948	-1.18		Ssc_hash_S18550249 BX918900 Sus Scrofa library (scan) Sus scrofa cDNA clone scan0010.j.12 5prim, mRNA sequence /clone=scan0010.j.12 /clone_end=5prime /gb=BX918900 /gi=90229931 /ug=Ssc.5816 /len=817
SNOWBALL_027852_st	0.0051	0.218133	1.11		Ssc_hash_S40161956 rill325b_i21.y1 ill Sus scrofa cDNA 5prime, mRNA sequence /clone_end=5prime /gb=EW256863 /gi=182622917 /ug=Ssc.6069 /len=557
SNOWBALL_027886_st	0.0004	0.0934792	-1.1	S100A13	Ssc_hash_S16763067 822263 MARC 3PIG Sus scrofa cDNA 3prime, mRNA sequence /clone_end=3prime /gb=CF360738 /gi=34158743 /ug=Ssc.6260 /len=672
SNOWBALL_027904_st	0.0024	0.173818	-1.11		Ssc_hash_S6083801 MI-P-NA-aet-e-09-1-UM.s1 MI-P-NA Sus scrofa cDNA clone MI-P-NA-aet-e-09-1-UM 3prime, mRNA sequence /clone=MI-P-NA-aet-e-09-1-UM /clone_end=3prime /gb=BQ603036 /gi=21549762 /ug=Ssc.6416 /len=617
SNOWBALL_027940_st	0.0073	0.242286	1.1	UTP6	Ssc_hash_S16764444 828423 MARC 3PIG Sus scrofa cDNA 5prime, mRNA sequence /clone_end=5prime /gb=CF362039 /gi=34161299 /ug=Ssc.6804 /len=678
SNOWBALL_027978_st	0.0002	0.0743237	1.16	HPSE	Ssc_hash_S14890586 sn73_A12.f sn Sus scrofa cDNA 5prime, mRNA sequence /clone_end=5prime /gb=CB473617 /gi=29280003 /ug=Ssc.7093 /len=677
SNOWBALL_028007_st	0.0036	0.197597	1.2	CTDSPL	Ssc_hash_S16518321 818850 MARC 3PIG Sus scrofa cDNA 5prime, mRNA sequence /clone_end=5prime /gb=CF181805 /gi=33293581 /ug=Ssc.7289 /len=678
SNOWBALL_028029_st	0.0043	0.208727	1.27	RHOU	Ssc_hash_S18550042 BX918693 Sus Scrofa library (scan) Sus scrofa cDNA clone scan0035.m.01 5prim, mRNA sequence /clone=scan0035.m.01 /clone_end=5prime /gb=BX918693 /gi=90230720 /ug=Ssc.7451 /len=866
SNOWBALL_028052_st	0.0001	0.0539731	1.19	LUZP6	Ssc_hash_S19543418 948167 MARC 4PIG Sus scrofa cDNA 3prime, mRNA sequence /clone_end=3prime /gb=CN159132 /gi=46173562 /ug=Ssc.7582 /len=890
SNOWBALL_028096_st	0.003	0.187345	1.16		Ssc_hash_S18270022 BP166513 full-length enriched swine cDNA library, adult thymus Sus scrofa cDNA clone THY010205F09 5prime, mRNA sequence /clone=THY010205F09 /clone_end=5prime /gb=BP166513 /gi=40415986 /ug=Ssc.7886 /len=686
SNOWBALL_028167_st	0.0031	0.1884	1.14	ATF2	Ssc_hash_S18384560 935339 MARC 4PIG Sus scrofa cDNA 3prime, mRNA sequence /clone_end=3prime /gb=CK464351 /gi=40835632 /ug=Ssc.8318 /len=870
SNOWBALL_028222_st	0.0013	0.141002	1.21	GUCY1A3	Ssc_hash_S40071530 rfat0115_m24.y1 fat Sus scrofa cDNA 5prime, mRNA sequence /clone_end=5prime /gb=EW166437 /gi=182483091 /ug=Ssc.8549 /len=648
SNOWBALL_028346_st	0.0041	0.203374	1.29	CLMP	Ssc_hash_S18551299 BX919950 Sus Scrofa library (scan) Sus scrofa cDNA clone scan0008.b.11 5prim, mRNA sequence /clone=scan0008.b.11 /clone_end=5prime /gb=BX919950 /gi=90239117 /ug=Ssc.9688 /len=815
SNOWBALL_028349_st	0.0004	0.0934792	1.21	ARHGAP6	Ssc_hash_S27601572 EST-AR192B11 Porcine Peripheral Blood Cell cDNA library Sus scrofa cDNA clone AR192B11, mRNA sequence /clone=AR192B11 /gb=DV226899 /gi=77594768 /ug=Ssc.9708 /len=707
SNOWBALL_028426_st	0.005	0.217133	1.16		Ssc_hash_S6063748 MI-P-AY1-nqe-g-06-0-UI.s1 MI-P-AY1 Sus scrofa cDNA clone MI-P-AY1-nqe-g-06-0-UI 3prime, mRNA sequence /clone=MI-P-AY1-nqe-g-06-0-UI /clone_end=3prime /gb=BI400561 /gi=15179622 /ug=Ssc.10315 /len=644
SNOWBALL_028513_st	0.0026	0.178062	1.12	SEPSECS	Ssc_hash_S34521251 DB791162 full-length enriched swine cDNA library, adult immature dendritic cell Sus scrofa cDNA clone DCI010010A06 5prime, mRNA sequence /clone=DCI010010A06 /clone_end=5prime /gb=DB791162 /gi=112757040 /ug=Ssc.10912 /len=672
SNOWBALL_028641_st	0.0031	0.1884	1.11	HMGXB4	Ssc_hash_S19538636 942070 MARC 4PIG Sus scrofa cDNA 3prime, mRNA sequence /clone_end=3prime /gb=CN154828 /gi=46169258 /ug=Ssc.12069 /len=887
SNOWBALL_028677_st	0.0047	0.211395	1.13	PTPRJ	Ssc_hash_S26722721 AJ958805 KN404_2 Sus scrofa cDNA clone C0007756k16 3prime, mRNA sequence /clone=C0007756k16 /clone_end=3prime /gb=AJ958805 /gi=74375621 /ug=Ssc.12448 /len=822
SNOWBALL_028723_st	0.0039	0.200472	1.09	HOXB3	Ssc_hash_S19542021 946885 MARC 4PIG Sus scrofa cDNA 5prime, mRNA sequence /clone_end=5prime /gb=CN158117 /gi=46172547 /ug=Ssc.12995 /len=854
SNOWBALL_028743_st	0.0031	0.1884	1.15	CREBL2	Ssc_hash_S6081756 MI-P-CP1-nzb-p-03-0-UI.s1 MI-P-CP1 Sus scrofa cDNA clone MI-P-CP1-nzb-p-03-0-UI 3prime, mRNA sequence /clone=MI-P-CP1-nzb-p-03-0-UI /clone_end=3prime /gb=BQ604440 /gi=21551166 /ug=Ssc.13134 /len=731
SNOWBALL_028871_st	0.0076	0.246117	1.16		Ssc_hash_S6084037 MI-P-NA-afr-e-05-1-UM.s1 MI-P-NA Sus scrofa cDNA clone MI-P-NA-afr-e-05-1-UM 3prime, mRNA sequence /clone=MI-P-NA-afr-e-05-1-UM /clone_end=3prime /gb=BQ603272 /gi=21549998 /ug=Ssc.13714 /len=637
SNOWBALL_029051_st	0.0047	0.211395	1.11	CNST	Ssc_hash_S18546119 BX914770 Sus Scrofa library (scan) Sus scrofa cDNA clone scan0028.l.08 5prim, mRNA sequence /clone=scan0028.l.08 /clone_end=5prime /gb=BX914770 /gi=90239496 /ug=Ssc.16441 /len=848
SNOWBALL_029114_st	0.0006	0.103826	1.14		Ssc_hash_S18549062 BX917713 Sus Scrofa library (scan) Sus scrofa cDNA clone scan0038.b.21 5prim, mRNA sequence /clone=scan0038.b.21 /clone_end=5prime /gb=BX917713 /gi=90243487 /ug=Ssc.17424 /len=679
SNOWBALL_029240_st	0.0035	0.194462	1.13	BCHE	Ssc_hash_S18356608 907654 MARC 4PIG Sus scrofa cDNA 3prime, mRNA sequence /clone_end=3prime /gb=CK452065 /gi=40799279 /ug=Ssc.18164 /len=870
SNOWBALL_029283_st	0.0006	0.103826	1.16	TTC7B	Ssc_hash_S31114706 1533677 MARC 3PIG Sus scrofa cDNA 5prime, mRNA sequence /clone_end=5prime /gb=DY418544 /gi=87219847 /ug=Ssc.18412 /len=707
SNOWBALL_029305_st	0.0012	0.138084	1.27		Ssc_hash_S23763550 1121247 MARC 4PIG Sus scrofa cDNA 3prime, mRNA sequence /clone_end=3prime /gb=DN121169 /gi=59815448 /ug=Ssc.18589 /len=837
SNOWBALL_029339_st	0.0004	0.0934792	1.28	PRKAR2B	Ssc_hash_S6057581 MI-P-H3-adl-a-08-1-UM.s1 MI-P-H3 Sus scrofa cDNA clone MI-P-H3-adl-a-08-1-UM 3prime, mRNA sequence /clone=MI-P-H3-adl-a-08-1-UM /clone_end=3prime /gb=BF712713 /gi=12012188 /ug=Ssc.18734 /len=678
SNOWBALL_029423_st	0.0074	0.242762	1.07	SETD7	Ssc_hash_S18263242 BP159733 full-length enriched swine cDNA library, adult thymus Sus scrofa cDNA clone THY010087A04 5prime, mRNA sequence /clone=THY010087A04 /clone_end=5prime /gb=BP159733 /gi=40409206 /ug=Ssc.19090 /len=871
SNOWBALL_029567_st	0.0002	0.0743237	1.29	ARHGEF12	Ssc_hash_S18383420 934442 MARC 4PIG Sus scrofa cDNA 5prime, mRNA sequence /clone_end=5prime /gb=CK463529 /gi=40834810 /ug=Ssc.20184 /len=896
SNOWBALL_029598_st	0.0033	0.194462	-1.09		Ssc_hash_S17527172 BX676130 Sus Scrofa library (scac) Sus scrofa cDNA clone scac0036.o.05 3prim, mRNA sequence /clone=scac0036.o.05 /clone_end=3prime /gb=BX676130 /gi=90236094 /ug=Ssc.20706 /len=811
SNOWBALL_029621_st	0.0001	0.0539731	1.15		Ssc_hash_S17527614 BX676572 Sus Scrofa library (scac) Sus scrofa cDNA clone scac0029.e.22 3prim, mRNA sequence /clone=scac0029.e.22 /clone_end=3prime /gb=BX676572 /gi=90238418 /ug=Ssc.21090 /len=756
SNOWBALL_029684_st	0.0061	0.23085	1.11	RGL1	Ssc_hash_S18556320 BX924971 Sus Scrofa library (scan) Sus scrofa cDNA clone scan0016.j.04 5prim, mRNA sequence /clone=scan0016.j.04 /clone_end=5prime /gb=BX924971 /gi=90239834 /ug=Ssc.21579 /len=876
SNOWBALL_029822_st	0.0046	0.211395	1.09	MALT1	Ssc_hash_S18360880 917055 MARC 4PIG Sus scrofa cDNA 3prime, mRNA sequence /clone_end=3prime /gb=CK456382 /gi=40803596 /ug=Ssc.22325 /len=859
SNOWBALL_029840_st	0.0056	0.22355	-1.1		Ssc_hash_S31130453 1569346 MARC 3PIG Sus scrofa cDNA 5prime, mRNA sequence /clone_end=5prime /gb=DY434291 /gi=87235594 /ug=Ssc.22390 /len=538
SNOWBALL_029940_st	0.0028	0.182918	-1.11	LAMA2	Ssc_hash_S17524962 BX674103 Sus Scrofa library (scac) Sus scrofa cDNA clone scac0038.g.02 5prim, mRNA sequence /clone=scac0038.g.02 /clone_end=5prime /gb=BX674103 /gi=90245223 /ug=Ssc.23074 /len=720
SNOWBALL_029978_st	0.0035	0.194462	1.09	PRKCA	Ssc_hash_S18333243 BP460309 full-length enriched swine cDNA library, adult ovary Sus scrofa cDNA clone OVRM10213F11 5prime, mRNA sequence /clone=OVRM10213F11 /clone_end=5prime /gb=BP460309 /gi=40476259 /ug=Ssc.23727 /len=592
SNOWBALL_030001_st	0.0025	0.177099	1.14	LUZP6	Ssc_hash_S31108560 1518164 MARC 3PIG Sus scrofa cDNA 3prime, mRNA sequence /clone_end=3prime /gb=DY412398 /gi=87213701 /ug=Ssc.23888 /len=676
SNOWBALL_030051_st	0.0023	0.170386	1.13	MAPK4	Ssc_hash_S23700550 1110794 MARC 4PIG Sus scrofa cDNA 5prime, mRNA sequence /clone_end=5prime /gb=DN111653 /gi=59790319 /ug=Ssc.24067 /len=898
SNOWBALL_030199_st	0.0026	0.178062	1.1	FEM1B	Ssc_hash_S18382328 933283 MARC 4PIG Sus scrofa cDNA 3prime, mRNA sequence /clone_end=3prime /gb=CK462481 /gi=40833762 /ug=Ssc.24666 /len=868
SNOWBALL_030315_st	0.0047	0.211395	-1.12		Ssc_hash_S18551074 BX919725 Sus Scrofa library (scan) Sus scrofa cDNA clone scan0009.g.20 5prim, mRNA sequence /clone=scan0009.g.20 /clone_end=5prime /gb=BX919725 /gi=90236247 /ug=Ssc.25091 /len=908
SNOWBALL_030344_st	0.0007	0.111747	1.11		Ssc_hash_S23689635 1000116 MARC 4PIG Sus scrofa cDNA 5prime, mRNA sequence /clone_end=5prime /gb=DN100738 /gi=59773065 /ug=Ssc.25216 /len=901
SNOWBALL_030439_st	0.0012	0.138084	1.29	SORT1	Ssc_hash_S18546597 BX915248 Sus Scrofa library (scan) Sus scrofa cDNA clone scan0029.i.06 5prim, mRNA sequence /clone=scan0029.i.06 /clone_end=5prime /gb=BX915248 /gi=90242989 /ug=Ssc.26147 /len=857
SNOWBALL_030541_st	0.0041	0.203374	-1.11		Ssc_hash_S23768449 1139971 MARC 4PIG Sus scrofa cDNA 3prime, mRNA sequence /clone_end=3prime /gb=DN126068 /gi=59820347 /ug=Ssc.26648 /len=740
SNOWBALL_030574_st	0.0004	0.0934792	1.14	FAM122C	Ssc_hash_S19541402 946210 MARC 4PIG Sus scrofa cDNA 5prime, mRNA sequence /clone_end=5prime /gb=CN157498 /gi=46171928 /ug=Ssc.26754 /len=714
SNOWBALL_030656_st	0.0006	0.103826	1.14		Ssc_hash_S26718939 AJ955023 KN404_1 Sus scrofa cDNA clone C0007736m04 3prime, mRNA sequence /clone=C0007736m04 /clone_end=3prime /gb=AJ955023 /gi=74371839 /ug=Ssc.27029 /len=883
SNOWBALL_030689_st	0.0029	0.185181	1.1	PTPN2	Ssc_hash_S23691172 1097168 MARC 4PIG Sus scrofa cDNA 5prime, mRNA sequence /clone_end=5prime /gb=DN102271 /gi=59775047 /ug=Ssc.27140 /len=905
SNOWBALL_030826_st	0.0038	0.200328	1.1	PIK3R1	Ssc_hash_S40188565 rjej03b_l12.y1 jej Sus scrofa cDNA 5prime, mRNA sequence /clone_end=5prime /gb=EW283472 /gi=182518770 /ug=Ssc.28055 /len=635
SNOWBALL_030870_st	0.0075	0.243924	-1.09		Ssc_hash_S15981185 PBL_17_F04 Porcine Brain Library Sus scrofa cDNA clone PBL 5prime, mRNA sequence /clone=PBL /clone_end=5prime /gb=CD572247 /gi=31663314 /ug=Ssc.28304 /len=583
SNOWBALL_030939_st	0.0009	0.125165	1.13	ADCK4	Ssc_hash_S6012181 352790 MARC 1PIG Sus scrofa cDNA 5prime, mRNA sequence /clone_end=5prime /gb=BG834533 /gi=14199882 /ti=448056994 /ug=Ssc.28679 /len=585
SNOWBALL_031003_st	0.003	0.187345	1.1	ERICH1	Ssc_hash_S26648368 BW979431 full-length enriched swine cDNA library, adult intestine Sus scrofa cDNA clone ITT010038E02 5prime, mRNA sequence /clone=ITT010038E02 /clone_end=5prime /gb=BW979431 /gi=74256271 /ug=Ssc.29055 /len=814
SNOWBALL_031052_st	0.0013	0.141002	1.28	CTDSPL	Ssc_hash_S17499800 855133 MARC 4PIG Sus scrofa cDNA 5prime, mRNA sequence /clone_end=5prime /gb=CF787256 /gi=37791817 /ug=Ssc.29313 /len=673
SNOWBALL_031056_st	0.0037	0.199701	1.13	SPRED2	Ssc_hash_S6006027 306417 MARC 1PIG Sus scrofa cDNA 5prime, mRNA sequence /clone_end=5prime /gb=BG384899 /gi=13309371 /ti=448052186 /ug=Ssc.29341 /len=513
SNOWBALL_031089_st	0.0017	0.154147	1.1	TESK2	Ssc_hash_S39975298 rduo402b_l14.y1 duo Sus scrofa cDNA 5prime, mRNA sequence /clone_end=5prime /gb=EW070363 /gi=181287682 /ug=Ssc.29486 /len=531
SNOWBALL_031123_st	0.0031	0.1884	1.11		Ssc_hash_S6036326 260284 MARC 2PIG Sus scrofa cDNA 5prime, mRNA sequence /clone_end=5prime /gb=BF442961 /gi=11503053 /ti=470942691 /ug=Ssc.29691 /len=504
SNOWBALL_031146_st	0.0055	0.222242	1.09	CHST3	Ssc_hash_S18265903 BP162394 full-length enriched swine cDNA library, adult thymus Sus scrofa cDNA clone THY010056C06 5prime, mRNA sequence /clone=THY010056C06 /clone_end=5prime /gb=BP162394 /gi=40411867 /ug=Ssc.29835 /len=852
SNOWBALL_031192_st	0.0049	0.215683	-1.13		Ssc_hash_S34517515 DB787214 full-length enriched swine cDNA library, adult adrenal gland Sus scrofa cDNA clone ADR010064E08 5prime, mRNA sequence /clone=ADR010064E08 /clone_end=5prime /gb=DB787214 /gi=112777401 /ug=Ssc.30322 /len=607
SNOWBALL_031274_st	0.0021	0.165869	1.37		Ssc_hash_S40149745 rhlv08b_a19.y1 hlv Sus scrofa cDNA 5prime, mRNA sequence /clone_end=5prime /gb=EW244652 /gi=182467769 /ug=Ssc.32363 /len=650
SNOWBALL_031321_st	0.0011	0.133345	-1.09	LRRN1	Ssc_hash_S6076883 UNL-P-FN-al-f-04-0-UNL.s1 UNL-P-FN Sus scrofa cDNA clone UNL-P-FN-al-f-04-0-UNL 3prime, mRNA sequence /clone=UNL-P-FN-al-f-04-0-UNL /clone_end=3prime /gb=BI181508 /gi=14655917 /ug=Ssc.32692 /len=712
SNOWBALL_031425_st	0.0007	0.111747	1.13		Ssc_hash_S18550046 BX918697 Sus Scrofa library (scan) Sus scrofa cDNA clone scan0035.m.05 5prim, mRNA sequence /clone=scan0035.m.05 /clone_end=5prime /gb=BX918697 /gi=90230714 /ug=Ssc.33196 /len=724
SNOWBALL_031579_st	0.0078	0.248686	-1.09	ODF4	Ssc_hash_S29983059 PDUts2014F10 Porcine testis cDNA library II Sus scrofa cDNA clone PDUts2014F10 5prime similar to homologue to refNM_153007.3 Homo sapiens outer dense fiber of sperm tails 4 (ODF4), mRNA, mRNA sequence /clone=PDUts2014F10 /clone_end=5prime /gb=CX057535 /gi=84133677 /ug=Ssc.33983 /len=662
SNOWBALL_031585_st	0.0033	0.194462	-1.09		Ssc_hash_S29981280 PDUts1171B01 Porcine testis cDNA library I Sus scrofa cDNA clone PDUts1171B01 5prime, mRNA sequence /clone=PDUts1171B01 /clone_end=5prime /gb=CV877938 /gi=84131898 /ug=Ssc.34023 /len=573
SNOWBALL_031783_st	0.0034	0.194462	1.13	RASGRP1	Ssc_hash_S34497829 DB814830 full-length enriched swine cDNA library, adult ovary Sus scrofa cDNA 3prime, mRNA sequence /clone=OVRM10186D10 /clone_end=3prime /gb=DB814830 /gi=112746735 /ug=Ssc.35113 /len=817
SNOWBALL_031856_st	0.0015	0.145936	1.11	TBC1D5	Ssc_hash_S26726496 AJ962580 KN404_2 Sus scrofa cDNA clone C0007753a18 3prime, mRNA sequence /clone=C0007753a18 /clone_end=3prime /gb=AJ962580 /gi=74379396 /ug=Ssc.35436 /len=837
SNOWBALL_031859_st	0.0008	0.11776	-1.11	ELK4	Ssc_hash_S26726406 AJ962490 KN404_2 Sus scrofa cDNA clone C0007759g11 3prime, mRNA sequence /clone=C0007759g11 /clone_end=3prime /gb=AJ962490 /gi=74379306 /ug=Ssc.35454 /len=863
SNOWBALL_031909_st	0.002	0.163084	1.13		Ssc_hash_S26725671 AJ961755 KN404_2 Sus scrofa cDNA clone C0007757a23 5prime, mRNA sequence /clone=C0007757a23 /clone_end=5prime /gb=AJ961755 /gi=74378571 /ug=Ssc.35679 /len=811
SNOWBALL_031977_st	0.0069	0.238436	1.08	ARGLU1	Ssc_hash_S26713936 AJ950020 KN404_1 Sus scrofa cDNA clone C0007745l24 3prime, mRNA sequence /clone=C0007745l24 /clone_end=3prime /gb=AJ950020 /gi=74366836 /ug=Ssc.35993 /len=934
SNOWBALL_031986_st	0.001	0.13028	-1.1		Ssc_hash_S26721506 AJ957590 KN404_2 Sus scrofa cDNA clone C0007758b12 3prime, mRNA sequence /clone=C0007758b12 /clone_end=3prime /gb=AJ957590 /gi=74374406 /ug=Ssc.36046 /len=633
SNOWBALL_032013_st	0.0025	0.177099	1.1		Ssc_hash_S26720981 AJ957065 KN404_2 Sus scrofa cDNA clone C0007757l23 3prime, mRNA sequence /clone=C0007757l23 /clone_end=3prime /gb=AJ957065 /gi=74373881 /ug=Ssc.36173 /len=676
SNOWBALL_032024_st	0.0048	0.213772	1.11	FOXP1	Ssc_hash_S26728012 AJ964096 KN404_2 Sus scrofa cDNA clone C0007750c11 3prime, mRNA sequence /clone=C0007750c11 /clone_end=3prime /gb=AJ964096 /gi=74380912 /ug=Ssc.36209 /len=876
SNOWBALL_032198_st	0.0006	0.103826	1.24	SORT1	Ssc_hash_S26394008 BW960625 full-length enriched swine cDNA library, adult alveolar macrophage Sus scrofa cDNA clone AMP010078D10 5prime, mRNA sequence /clone=AMP010078D10 /clone_end=5prime /gb=BW960625 /gi=71973430 /ug=Ssc.37494 /len=717
SNOWBALL_032340_st	0.0049	0.215683	1.1	ASXL2	Ssc_hash_S23760199 1117521 MARC 4PIG Sus scrofa cDNA 5prime, mRNA sequence /clone_end=5prime /gb=DN117818 /gi=59812078 /ug=Ssc.38157 /len=799
SNOWBALL_032534_st	0.007	0.239699	-1.09		Ssc_hash_S22278508 CJ014869 full-length enriched swine cDNA library, adult mesenteric lymph node Sus scrofa cDNA clone MLN01F120090 5prime, mRNA sequence /clone=MLN01F120090 /clone_end=5prime /gb=CJ014869 /gi=54512174 /ug=Ssc.39469 /len=834
SNOWBALL_032774_st	0.0062	0.232692	1.08	DPM1	Ssc_hash_S18548354 BX917005 Sus Scrofa library (scan) Sus scrofa cDNA clone scan0034.a.10 5prim, mRNA sequence /clone=scan0034.a.10 /clone_end=5prime /gb=BX917005 /gi=90237272 /ug=Ssc.41564 /len=847
SNOWBALL_032868_st	0.0033	0.194462	1.26	SLC6A4	Ssc_hash_S17526879 BX675837 Sus Scrofa library (scac) Sus scrofa cDNA clone scac0034.i.24 3prim, mRNA sequence /clone=scac0034.i.24 /clone_end=3prime /gb=BX675837 /gi=90235517 /ug=Ssc.42385 /len=902
SNOWBALL_032999_st	0.0035	0.194462	-1.1	UBE2Q1	Ssc_hash_S20936774 AJ648497 CSEQRAN19 Sus scrofa cDNA clone C0003264_N03, mRNA sequence /clone=C0003264_N03 /gb=AJ648497 /gi=49325342 /ug=Ssc.43403 /len=537
SNOWBALL_033016_st	0.0021	0.165869	1.19	TXNRD3	Ssc_hash_S18550157 BX918808 Sus Scrofa library (scan) Sus scrofa cDNA clone scan0002.o.06 5prim, mRNA sequence /clone=scan0002.o.06 /clone_end=5prime /gb=BX918808 /gi=90230137 /ug=Ssc.43531 /len=973
SNOWBALL_033019_st	0.0029	0.185181	1.11	EFR3A	Ssc_hash_S26714045 AJ950129 KN404_1 Sus scrofa cDNA clone C0007735f02 3prime, mRNA sequence /clone=C0007735f02 /clone_end=3prime /gb=AJ950129 /gi=74366945 /ug=Ssc.43560 /len=748
SNOWBALL_033136_st	0.0028	0.182918	1.19	TAL1	Ssc_hash_S31115597 1535008 MARC 3PIG Sus scrofa cDNA 5prime, mRNA sequence /clone_end=5prime /gb=DY419435 /gi=87220738 /ug=Ssc.44169 /len=654
SNOWBALL_033141_st	0.0021	0.165869	-1.09		Ssc_hash_S19540881 944420 MARC 4PIG Sus scrofa cDNA 5prime, mRNA sequence /clone_end=5prime /gb=CN156977 /gi=46171407 /ug=Ssc.44206 /len=884
SNOWBALL_033144_st	0.0015	0.145936	1.18	BRCA2	Ssc_hash_S23763192 1120859 MARC 4PIG Sus scrofa cDNA 5prime, mRNA sequence /clone_end=5prime /gb=DN120811 /gi=59815090 /ug=Ssc.44218 /len=812
SNOWBALL_033147_st	0.0019	0.161919	-1.12	PPARGC1A	Ssc_hash_S23759889 1117182 MARC 4PIG Sus scrofa cDNA 3prime, mRNA sequence /clone_end=3prime /gb=DN117508 /gi=59811768 /ug=Ssc.44227 /len=818
SNOWBALL_033192_st	0.0055	0.222242	1.11	MAN2A1	Ssc_hash_S18356260 907284 MARC 4PIG Sus scrofa cDNA 3prime, mRNA sequence /clone_end=3prime /gb=CK451729 /gi=40798943 /ug=Ssc.44463 /len=855
SNOWBALL_033295_st	0.0002	0.0743237	1.12	SACM1L	Ssc_hash_S23761500 1118963 MARC 4PIG Sus scrofa cDNA 3prime, mRNA sequence /clone_end=3prime /gb=DN119119 /gi=59813379 /ug=Ssc.45223 /len=827
SNOWBALL_033351_st	0.0035	0.194462	1.1	FERMT3	Ssc_hash_S26401880 BW973870 full-length enriched swine cDNA library, adult periphral blood mononuclear cell Sus scrofa cDNA clone PBL010087A11 5prime, mRNA sequence /clone=PBL010087A11 /clone_end=5prime /gb=BW973870 /gi=71960913 /ug=Ssc.45625 /len=899
SNOWBALL_033621_st	0.0015	0.145936	1.11	SULF2	Ssc_hash_S31102432 1497848 MARC 3PIG Sus scrofa cDNA 5prime, mRNA sequence /clone_end=5prime /gb=DY406270 /gi=87207573 /ug=Ssc.47142 /len=657
SNOWBALL_033709_st	0.0031	0.1884	1.14		Ssc_hash_S29974692 PDUts1090D02 Porcine testis cDNA library I Sus scrofa cDNA clone PDUts1090D02 5prime similar to homologue to embAL834364.1 Homo sapiens mRNA; cDNA DKFZp762C1112 (from clone DKFZp762C1112), mRNA sequence /clone=PDUts1090D02 /clone_end=5prime /gb=CV871350 /gi=84125310 /ug=Ssc.47524 /len=679
SNOWBALL_033724_st	0.0038	0.200328	-1.08		Ssc_hash_S31109423 1519161 MARC 3PIG Sus scrofa cDNA 3prime, mRNA sequence /clone_end=3prime /gb=DY413261 /gi=87214564 /ug=Ssc.47584 /len=682
SNOWBALL_033783_st	0.0004	0.0934792	-1.13	GTF2IRD2	Ssc_hash_S31119772 1542264 MARC 3PIG Sus scrofa cDNA 3prime, mRNA sequence /clone_end=3prime /gb=DY423610 /gi=87224913 /ug=Ssc.47817 /len=679
SNOWBALL_033856_st	0.0041	0.203374	-1.09		Ssc_hash_S34500919 DB813021 full-length enriched swine cDNA library, adult ovary Sus scrofa cDNA 3prime, mRNA sequence /clone=OVRM10067D10 /clone_end=3prime /gb=DB813021 /gi=112776722 /ug=Ssc.48302 /len=824
SNOWBALL_033943_st	0.0038	0.200328	1.11	TAF6L	Ssc_hash_S18270307 BP166798 full-length enriched swine cDNA library, adult thymus Sus scrofa cDNA clone THY010097F12 5prime, mRNA sequence /clone=THY010097F12 /clone_end=5prime /gb=BP166798 /gi=40416271 /ug=Ssc.48874 /len=788
SNOWBALL_033962_st	0.0006	0.103826	1.13	SLC35B4	Ssc_hash_S19543369 948639 MARC 4PIG Sus scrofa cDNA 3prime, mRNA sequence /clone_end=3prime /gb=CN159553 /gi=46173983 /ug=Ssc.48956 /len=902
SNOWBALL_034010_st	0.0001	0.0539731	1.4	NEURL1B	Ssc_hash_S34513285 DB790556 full-length enriched swine cDNA library, adult adrenal gland Sus scrofa cDNA clone ADR010102D01 5prime, mRNA sequence /clone=ADR010102D01 /clone_end=5prime /gb=DB790556 /gi=112754251 /ug=Ssc.49205 /len=891
SNOWBALL_034066_st	0.0078	0.248686	-1.1	KCNJ10	Ssc_hash_S50178795 susfleck_LV_N_44_A10 SUSFLECK Liver Normalized Sus scrofa cDNA clone 44_A10, mRNA sequence /clone=44_A10 /gb=FD610631 /gi=221021969 /ug=Ssc.49447 /len=668
SNOWBALL_034080_st	0.0007	0.111747	1.13	CTIF	Ssc_hash_S18292679 BP144404 full-length enriched swine cDNA library, adult ovary Sus scrofa cDNA clone OVR010014H01 5prime, mRNA sequence /clone=OVR010014H01 /clone_end=5prime /gb=BP144404 /gi=40393875 /ug=Ssc.49508 /len=822
SNOWBALL_034290_st	0.0009	0.125165	-1.11		Ssc_hash_S31128122 1556770 MARC 3PIG Sus scrofa cDNA 5prime, mRNA sequence /clone_end=5prime /gb=DY431960 /gi=87233263 /ug=Ssc.52455 /len=642
SNOWBALL_034476_st	0.0051	0.218133	1.13		Ssc_hash_S18382292 933244 MARC 4PIG Sus scrofa cDNA 3prime, mRNA sequence /clone_end=3prime /gb=CK462445 /gi=40833726 /ug=Ssc.54842 /len=775
SNOWBALL_034482_st	0.0001	0.0539731	1.22	APLP2	Ssc_hash_S17517986 BX672555 Sus Scrofa library (scac) Sus scrofa cDNA clone scac0034.f.08 5prim, mRNA sequence /clone=scac0034.f.08 /clone_end=5prime /gb=BX672555 /gi=90234785 /ug=Ssc.54888 /len=821
SNOWBALL_034496_st	0.0012	0.138084	1.12	NRP1	Ssc_hash_S23690331 1096255 MARC 4PIG Sus scrofa cDNA 5prime, mRNA sequence /clone_end=5prime /gb=DN101430 /gi=59774206 /ug=Ssc.54970 /len=890
SNOWBALL_034584_st	0.0047	0.211395	1.11	SULF1	Ssc_hash_S18384326 935479 MARC 4PIG Sus scrofa cDNA 3prime, mRNA sequence /clone_end=3prime /gb=CK464479 /gi=40835760 /ug=Ssc.55514 /len=785
SNOWBALL_034695_st	0.0061	0.23085	1.12	S1PR1	Ssc_hash_S16765620 831066 MARC 3PIG Sus scrofa cDNA 3prime, mRNA sequence /clone_end=3prime /gb=CF363223 /gi=34163656 /ug=Ssc.56205 /len=678
SNOWBALL_034716_st	0.0001	0.0539731	1.17	FLNA	Ssc_hash_S23762134 1119705 MARC 4PIG Sus scrofa cDNA 3prime, mRNA sequence /clone_end=3prime /gb=DN119753 /gi=59814013 /ug=Ssc.56336 /len=581
SNOWBALL_034766_st	0.0041	0.203374	1.08	ZFHX3	Ssc_hash_S31100948 1496151 MARC 3PIG Sus scrofa cDNA 3prime, mRNA sequence /clone_end=3prime /gb=DY404786 /gi=87206089 /ug=Ssc.56660 /len=706
SNOWBALL_034889_st	0.0017	0.154147	1.14	KMO	Ssc_hash_S40225399 rlin15_o16.y1 lin Sus scrofa cDNA 5prime, mRNA sequence /clone_end=5prime /gb=EW320306 /gi=182728134 /ug=Ssc.57745 /len=636
SNOWBALL_034953_st	0.0036	0.197597	1.25	PDLIM5	Ssc_hash_S18332061 BP459127 full-length enriched swine cDNA library, adult ovary Sus scrofa cDNA clone OVRM10185E09 5prime, mRNA sequence /clone=OVRM10185E09 /clone_end=5prime /gb=BP459127 /gi=40473902 /ug=Ssc.58579 /len=730
SNOWBALL_034960_st	0.005	0.217133	1.23	WWC2	Ssc_hash_S23701189 1111468 MARC 4PIG Sus scrofa cDNA 5prime, mRNA sequence /clone_end=5prime /gb=DN112292 /gi=59790958 /ug=Ssc.58754 /len=884
SNOWBALL_034969_st	0.0071	0.240221	1.1		Ssc_hash_S18384459 935632 MARC 4PIG Sus scrofa cDNA 3prime, mRNA sequence /clone_end=3prime /gb=CK464612 /gi=40835893 /ug=Ssc.58779 /len=871
SNOWBALL_034994_st	0.005	0.217133	1.12	RNMTL1	Ssc_hash_S40360579 rnlu1840b_k15.y1 nlu Sus scrofa cDNA 5prime, mRNA sequence /clone_end=5prime /gb=EW455186 /gi=182747190 /ug=Ssc.58954 /len=530
SNOWBALL_035258_st	0.0034	0.194462	1.38	ITGB3	Ssc_hash_S40318372 rnbm31b_h4.y1 nbm Sus scrofa cDNA 5prime, mRNA sequence /clone_end=5prime /gb=EW412979 /gi=182755736 /ug=Ssc.60757 /len=555
SNOWBALL_035269_st	0.0021	0.165869	-1.11	RELT	Ssc_hash_S39985304 rebs26c_b20.y1 ebs Sus scrofa cDNA 5prime, mRNA sequence /clone_end=5prime /gb=EW080369 /gi=181374351 /ug=Ssc.60802 /len=566
SNOWBALL_035330_st	0.0002	0.0743237	1.13	COLQ	Ssc_hash_S40157897 rhyp24c_j19.y1 hyp Sus scrofa cDNA 5prime, mRNA sequence /clone_end=5prime /gb=EW252804 /gi=182449302 /ug=Ssc.61062 /len=502
SNOWBALL_035341_st	0.0004	0.0934792	-1.16		Ssc_hash_S6039872 364828 MARC 2PIG Sus scrofa cDNA 5prime, mRNA sequence /clone_end=5prime /gb=BI339755 /gi=15033038 /ti=470945505 /ug=Ssc.61108 /len=534
SNOWBALL_035370_st	0.002	0.163084	1.09	NSL1	Ssc_hash_S40200178 rjej12b_e2.y1 jej Sus scrofa cDNA 5prime, mRNA sequence /clone_end=5prime /gb=EW295085 /gi=182544521 /ug=Ssc.61225 /len=607
SNOWBALL_035435_st	0.0013	0.141002	-1.1	CORO6	Ssc_hash_S40219489 rpldo0129_l5.y1 ldo Sus scrofa cDNA 5prime, mRNA sequence /clone_end=5prime /gb=EW314396 /gi=182855723 /ug=Ssc.61533 /len=567
SNOWBALL_035457_st	0.0003	0.0894818	1.15	ARHGAP6	Ssc_hash_S40276030 rmcp35c_o8.y1 mcp Sus scrofa cDNA 5prime, mRNA sequence /clone_end=5prime /gb=EW370937 /gi=182735105 /ug=Ssc.61650 /len=554
SNOWBALL_035466_st	0.0001	0.0539731	1.19	MDFIC	Ssc_hash_S14892526 sn65_F11.f sn Sus scrofa cDNA 5prime, mRNA sequence /clone_end=5prime /gb=CB473146 /gi=29279532 /ug=Ssc.61672 /len=617
SNOWBALL_035481_st	0.0018	0.158769	1.18	OPHN1	Ssc_hash_S15981393 PBL_2_D01 Porcine Brain Library Sus scrofa cDNA clone PBL 5prime, mRNA sequence /clone=PBL /clone_end=5prime /gb=CD572455 /gi=31663522 /ug=Ssc.61732 /len=679
SNOWBALL_035737_st	0.0002	0.0743237	1.12	C9orf91	Ssc_hash_S20946093 AJ657816 KN277 Sus scrofa cDNA clone C0005211_D17, mRNA sequence /clone=C0005211_D17 /gb=AJ657816 /gi=49341885 /ug=Ssc.62740 /len=597
SNOWBALL_035769_st	0.0074	0.242762	-1.08	ASB4	Ssc_hash_S40499030 rssp14_m13.y1 ssp Sus scrofa cDNA 5prime, mRNA sequence /clone_end=5prime /gb=EW593636 /gi=183167048 /ug=Ssc.62973 /len=592
SNOWBALL_035793_st	0.0023	0.170386	1.25	SHCBP1	Ssc_hash_S40315099 rnbm36b_o24.y1 nbm Sus scrofa cDNA 5prime, mRNA sequence /clone_end=5prime /gb=EW409706 /gi=182778476 /ug=Ssc.63094 /len=560
SNOWBALL_035861_st	0.0071	0.240221	1.08	LRPPRC	Ssc_hash_S50196372 susfleck_FC_N_57_E08 SUSFLECK Fat Cell Normalized Sus scrofa cDNA clone 57_E08, mRNA sequence /clone=57_E08 /gb=FD628208 /gi=220990532 /ug=Ssc.63399 /len=656
SNOWBALL_035863_st	0.0005	0.0952467	1.22	RHOBTB1	Ssc_hash_S26644701 BW955252 full-length enriched swine cDNA library, adult alveolar macrophage Sus scrofa cDNA clone AMP010004F01 5prime, mRNA sequence /clone=AMP010004F01 /clone_end=5prime /gb=BW955252 /gi=74252604 /ug=Ssc.63412 /len=700
SNOWBALL_035874_st	0.0008	0.11776	1.19	AVIL	Ssc_hash_S18552988 BX921639 Sus Scrofa library (scan) Sus scrofa cDNA clone scan0024.p.13 5prim, mRNA sequence /clone=scan0024.p.13 /clone_end=5prime /gb=BX921639 /gi=90231516 /ug=Ssc.63486 /len=872
SNOWBALL_036019_st	0.0027	0.180547	1.19		Ssc_hash_S31120558 1543173 MARC 3PIG Sus scrofa cDNA 5prime, mRNA sequence /clone_end=5prime /gb=DY424396 /gi=87225699 /ug=Ssc.64092 /len=665
SNOWBALL_036051_st	0.0051	0.218133	1.08	FUT4	Ssc_hash_S31127487 1556029 MARC 3PIG Sus scrofa cDNA 3prime, mRNA sequence /clone_end=3prime /gb=DY431325 /gi=87232628 /ug=Ssc.64195 /len=599
SNOWBALL_036064_st	0.0071	0.240221	1.09	CLDN12	Ssc_hash_S31134120 1574189 MARC 3PIG Sus scrofa cDNA 5prime, mRNA sequence /clone_end=5prime /gb=DY437958 /gi=87239261 /ug=Ssc.64251 /len=656
SNOWBALL_036205_st	0.0048	0.213772	1.15	ZC3H12C	Ssc_hash_S39871320 rpigca0_015717.y1 clu Sus scrofa cDNA 5prime, mRNA sequence /clone_end=5prime /gb=EV966402 /gi=178599802 /ug=Ssc.65507 /len=621
SNOWBALL_036420_st	0.0009	0.125165	-1.1	SEC16B	Ssc_hash_S50178604 susfleck_LV_N_28_C01 SUSFLECK Liver Normalized Sus scrofa cDNA clone 28_C01, mRNA sequence /clone=28_C01 /gb=FD610440 /gi=220998664 /ug=Ssc.66774 /len=670
SNOWBALL_036425_st	0.0035	0.194462	-1.12		Ssc_hash_S39975601 rduo416b_n7.y1 duo Sus scrofa cDNA 5prime, mRNA sequence /clone_end=5prime /gb=EW070666 /gi=181243087 /ug=Ssc.66795 /len=554
SNOWBALL_036445_st	0.0013	0.141002	1.37		Ssc_hash_S39984431 rebs29c_a11.y1 ebs Sus scrofa cDNA 5prime, mRNA sequence /clone_end=5prime /gb=EW079496 /gi=181301961 /ug=Ssc.66889 /len=518
SNOWBALL_036458_st	0.0057	0.22355	-1.09	SMYD5	Ssc_hash_S39987788 rebs23c_e23.y1 ebs Sus scrofa cDNA 5prime, mRNA sequence /clone_end=5prime /gb=EW082853 /gi=181298797 /ug=Ssc.66951 /len=595
SNOWBALL_036472_st	0.003	0.187345	1.22	NBEA	Ssc_hash_S50156466 susfleck_PG_33_D04 SUSFLECK Pituitary Gland Sus scrofa cDNA clone 33_D04, mRNA sequence /clone=33_D04 /gb=FD588302 /gi=221026323 /ug=Ssc.67001 /len=715
SNOWBALL_036648_st	0.0046	0.211395	-1.1		Ssc_hash_S40165771 rill319b_h9.y1 ill Sus scrofa cDNA 5prime, mRNA sequence /clone_end=5prime /gb=EW260678 /gi=182603669 /ug=Ssc.68287 /len=539
SNOWBALL_036717_st	0.0006	0.103826	1.27	GP1BA	Ssc_hash_S40314381 rnbm30b_n20.y1 nbm Sus scrofa cDNA 5prime, mRNA sequence /clone_end=5prime /gb=EW408988 /gi=182812679 /ug=Ssc.68877 /len=668
SNOWBALL_036789_st	0.0058	0.22475	-1.08		Ssc_hash_S40561179 rton1235b_l3.y1 ton Sus scrofa cDNA 5prime, mRNA sequence /clone_end=5prime /gb=EW647892 /gi=183156271 /ug=Ssc.69741 /len=506
SNOWBALL_036904_st	0.0078	0.248686	1.09	PRSS12	Ssc_hash_S17516031 BX670600 Sus Scrofa library (scac) Sus scrofa cDNA clone scac0033.e.04 3prim, mRNA sequence /clone=scac0033.e.04 /clone_end=3prime /gb=BX670600 /gi=90243641 /ug=Ssc.70597 /len=865
SNOWBALL_036977_st	0.0043	0.208727	1.07	BAT5	Ssc_hash_S34509692 DB789234 full-length enriched swine cDNA library, adult adrenal gland Sus scrofa cDNA clone ADR010087E09 5prime, mRNA sequence /clone=ADR010087E09 /clone_end=5prime /gb=DB789234 /gi=112744412 /ug=Ssc.71538 /len=779
SNOWBALL_037033_st	0.0008	0.11776	1.09	SFXN3	Ssc_hash_S40194445 rjej30b_l21.y1 jej Sus scrofa cDNA 5prime, mRNA sequence /clone_end=5prime /gb=EW289352 /gi=182556144 /ug=Ssc.73466 /len=614
SNOWBALL_037130_st	0.0014	0.144255	1.16	PHLDA1	Ssc_hash_S23697493 1106118 MARC 4PIG Sus scrofa cDNA 5prime, mRNA sequence /clone_end=5prime /gb=DN108596 /gi=59784665 /ug=Ssc.74178 /len=667
SNOWBALL_037260_st	0.0017	0.154147	1.13	CAPN5	Ssc_hash_S18554980 BX923631 Sus Scrofa library (scan) Sus scrofa cDNA clone scan0014.n.03 5prim, mRNA sequence /clone=scan0014.n.03 /clone_end=5prime /gb=BX923631 /gi=90228343 /ug=Ssc.74925 /len=791
SNOWBALL_037267_st	0.0047	0.211395	1.13	PRKACB	Ssc_hash_S19547632 953361 MARC 4PIG Sus scrofa cDNA 3prime, mRNA sequence /clone_end=3prime /gb=CN163799 /gi=46178229 /ug=Ssc.74953 /len=886
SNOWBALL_037296_st	0.0001	0.0539731	1.16	ICK	Ssc_hash_S31104157 1511542 MARC 3PIG Sus scrofa cDNA 5prime, mRNA sequence /clone_end=5prime /gb=DY407995 /gi=87209298 /ug=Ssc.75208 /len=592
SNOWBALL_037303_st	0.0068	0.237882	-1.12	CD163L1	Ssc_hash_S34508252 DB816449 full-length enriched swine cDNA library, adult periphral blood mononuclear cell Sus scrofa cDNA 3prime, mRNA sequence /clone=PBL010107H06 /clone_end=3prime /gb=DB816449 /gi=112757980 /ug=Ssc.75251 /len=870
SNOWBALL_037760_st	0.0007	0.111747	-1.11		IowaPorcineAssembly_v1_Clusters
SNOWBALL_037763_st	0.0063	0.23412	1.09	MBTD1	IowaPorcineAssembly_v1_Clusters
SNOWBALL_037773_st	0.0033	0.194462	-1.1	PAX8	IowaPorcineAssembly_v1_Clusters
SNOWBALL_037850_st	0.0038	0.200328	1.11	NMNAT2	IowaPorcineAssembly_v1_Clusters
SNOWBALL_037970_st	0.0005	0.0952467	1.17	RNF150	IowaPorcineAssembly_v1_Clusters
SNOWBALL_038032_st	0.0061	0.23085	1.08	KIAA1324	IowaPorcineAssembly_v1_Clusters
SNOWBALL_038081_st	0.0031	0.1884	1.11	TMEM107	IowaPorcineAssembly_v1_Clusters
SNOWBALL_038294_st	0.0024	0.173818	1.11	PRKCB	IowaPorcineAssembly_v1_Clusters
SNOWBALL_038531_st	0.0052	0.219511	1.15	MYLK4	IowaPorcineAssembly_v1_Clusters
SNOWBALL_038656_st	0.0053	0.219642	-1.1		IowaPorcineAssembly_v1_Clusters
SNOWBALL_038855_st	0.0005	0.0952467	-1.13	SLC26A9	IowaPorcineAssembly_v1_Clusters
SNOWBALL_038857_st	0.0044	0.210427	-1.09	INTS2	IowaPorcineAssembly_v1_Clusters
SNOWBALL_038979_st	0.0012	0.138084	-1.1		IowaPorcineAssembly_v1_Clusters
SNOWBALL_039010_st	0.0019	0.161919	1.12		IowaPorcineAssembly_v1_Clusters
SNOWBALL_039129_st	0.0042	0.206079	-1.13		IowaPorcineAssembly_v1_Clusters
SNOWBALL_039187_st	0.0007	0.111747	-1.13		IowaPorcineAssembly_v1_Clusters
SNOWBALL_039277_st	0.004	0.201948	-1.08		IowaPorcineAssembly_v1_Clusters
SNOWBALL_039281_st	0.0008	0.11776	-1.1		IowaPorcineAssembly_v1_Clusters
SNOWBALL_039298_st	0.0014	0.144255	-1.23		IowaPorcineAssembly_v1_Clusters
SNOWBALL_039390_st	0.0001	0.0539731	-1.14		IowaPorcineAssembly_v1_Clusters
SNOWBALL_039597_st	0.002	0.163084	1.12	PRKCA	IowaPorcineAssembly_v1_Clusters
SNOWBALL_039645_st	0.0066	0.237482	-1.09		IowaPorcineAssembly_v1_Clusters
SNOWBALL_039646_st	0.0025	0.177099	-1.09	LAMA2	IowaPorcineAssembly_v1_Clusters
SNOWBALL_039665_st	0.0001	0.0539731	-1.11		IowaPorcineAssembly_v1_Clusters
SNOWBALL_039700_st	0.0069	0.238436	-1.08	SDK1	IowaPorcineAssembly_v1_Clusters
SNOWBALL_039797_st	0.0054	0.221759	-1.09		IowaPorcineAssembly_v1_Clusters
SNOWBALL_039799_st	0.0078	0.248686	-1.09		IowaPorcineAssembly_v1_Clusters
SNOWBALL_039879_st	0.0015	0.145936	1.15	PLD3	IowaPorcineAssembly_v1_Clusters
SNOWBALL_039890_st	0.0034	0.194462	1.11		IowaPorcineAssembly_v1_Clusters
SNOWBALL_040025_st	0.0068	0.237882	1.11	PRKCA	IowaPorcineAssembly_v1_Clusters
SNOWBALL_040072_st	0.0004	0.0934792	-1.1		IowaPorcineAssembly_v1_Clusters
SNOWBALL_040145_st	0.0054	0.221759	1.08	IPO7	IowaPorcineAssembly_v1_Clusters
SNOWBALL_040175_st	0.0022	0.16963	1.15	TTC7B	IowaPorcineAssembly_v1_Clusters
SNOWBALL_040217_st	0.0038	0.200328	-1.11	HUNK	IowaPorcineAssembly_v1_Clusters
SNOWBALL_040609_st	0.0056	0.22355	-1.1		IowaPorcineAssembly_v1_Clusters
SNOWBALL_040658_st	0.0056	0.22355	-1.08		IowaPorcineAssembly_v1_Clusters
SNOWBALL_040662_st	0.002	0.163084	1.17		IowaPorcineAssembly_v1_Clusters
SNOWBALL_040846_st	0.0035	0.194462	-1.1		IowaPorcineAssembly_v1_Clusters
SNOWBALL_040855_st	0.0036	0.197597	1.09	PRDM10	IowaPorcineAssembly_v1_Clusters
SNOWBALL_040862_st	0.0005	0.0952467	-1.18		IowaPorcineAssembly_v1_Clusters
SNOWBALL_041073_st	0.0069	0.238436	-1.13		IowaPorcineAssembly_v1_Clusters
SNOWBALL_041190_st	0.0009	0.125165	1.09	SLC39A6	IowaPorcineAssembly_v1_Clusters
SNOWBALL_041214_st	0.0035	0.194462	-1.09		IowaPorcineAssembly_v1_Clusters
SNOWBALL_041222_st	0.0034	0.194462	-1.12		IowaPorcineAssembly_v1_Clusters
SNOWBALL_041227_st	0.0061	0.23085	-1.1		IowaPorcineAssembly_v1_Clusters
SNOWBALL_041370_st	0.0073	0.242286	-1.1		IowaPorcineAssembly_v1_Clusters
SNOWBALL_041384_st	0.0001	0.0539731	1.23	XK	IowaPorcineAssembly_v1_Clusters
SNOWBALL_041427_st	0.0047	0.211395	-1.11	C3orf77	IowaPorcineAssembly_v1_Clusters
SNOWBALL_041485_st	0.0054	0.221759	1.19		IowaPorcineAssembly_v1_Clusters
SNOWBALL_041543_st	0.0077	0.247939	1.09		IowaPorcineAssembly_v1_Clusters
SNOWBALL_041547_st	0.0061	0.23085	-1.09	TMPRSS9	IowaPorcineAssembly_v1_Clusters
SNOWBALL_041685_st	0.0039	0.200472	-1.08		IowaPorcineAssembly_v1_Clusters
SNOWBALL_041702_st	0.0057	0.22355	-1.1		IowaPorcineAssembly_v1_Clusters
SNOWBALL_041745_st	0.0053	0.219642	-1.09		IowaPorcineAssembly_v1_Clusters
SNOWBALL_041891_st	0.0058	0.22475	-1.1		IowaPorcineAssembly_v1_Clusters
SNOWBALL_042110_st	0.0062	0.232692	1.08	C1GALT1	IowaPorcineAssembly_v1_Clusters
SNOWBALL_042399_st	0.005	0.217133	1.09	FAM105B	IowaPorcineAssembly_v1_Clusters
SNOWBALL_042457_st	0.0055	0.222242	1.1	ZC3H12C	IowaPorcineAssembly_v1_Clusters
SNOWBALL_042558_st	0.0074	0.242762	1.1	SFRS1	IowaPorcineAssembly_v1_Clusters
SNOWBALL_042749_st	0.0049	0.215683	-1.08		IowaPorcineAssembly_v1_Clusters
SNOWBALL_042868_st	0.0047	0.211395	1.1	MPHOSPH9	IowaPorcineAssembly_v1_Clusters
SNOWBALL_042950_st	0.0025	0.177099	-1.09		IowaPorcineAssembly_v1_Clusters
SNOWBALL_043029_st	0.0014	0.144255	-1.11	POM121	IowaPorcineAssembly_v1_Clusters
SNOWBALL_043167_st	0.0029	0.185181	-1.21		IowaPorcineAssembly_v1_Clusters
SNOWBALL_043278_st	0.0036	0.197597	-1.13		IowaPorcineAssembly_v1_Clusters
SNOWBALL_043326_st	0.0062	0.232692	-1.08		IowaPorcineAssembly_v1_Clusters
SNOWBALL_043433_st	0.0023	0.170386	-1.12		IowaPorcineAssembly_v1_Clusters
SNOWBALL_043515_st	0.0016	0.149259	1.12		IowaPorcineAssembly_v1_Clusters
SNOWBALL_043604_st	0.0006	0.103826	-1.12	MEMO1	IowaPorcineAssembly_v1_Clusters
SNOWBALL_043684_st	0.0024	0.173818	1.14	RNF150	IowaPorcineAssembly_v1_Clusters
SNOWBALL_043745_st	0.0019	0.161919	-1.17	FXYD7	IowaPorcineAssembly_v1_Clusters
SNOWBALL_043772_st	0.0057	0.22355	1.07		IowaPorcineAssembly_v1_Clusters
SNOWBALL_043804_st	0.0037	0.199701	-1.1		IowaPorcineAssembly_v1_Clusters
SNOWBALL_043849_st	0.0051	0.218133	1.11		IowaPorcineAssembly_v1_Clusters
SNOWBALL_043999_st	0.0053	0.219642	1.13	EAF1	IowaPorcineAssembly_v1_Clusters
SNOWBALL_044042_st	0.0027	0.180547	-1.09		IowaPorcineAssembly_v1_Clusters
SNOWBALL_044064_st	0.0066	0.237482	-1.11		IowaPorcineAssembly_v1_Clusters
SNOWBALL_044165_st	0.0028	0.182918	-1.1		IowaPorcineAssembly_v1_Clusters
SNOWBALL_044308_st	0.0034	0.194462	1.09		IowaPorcineAssembly_v1_Clusters
SNOWBALL_044578_st	0.0005	0.0952467	1.15	Mbnl3	IowaPorcineAssembly_v1_Clusters
SNOWBALL_044587_st	0.0021	0.165869	-1.09	MEG3	IowaPorcineAssembly_v1_Clusters
SNOWBALL_044592_st	0.0074	0.242762	1.09	PRRX2	IowaPorcineAssembly_v1_Clusters
SNOWBALL_044629_st	0.0055	0.222242	-1.11	GPR65	IowaPorcineAssembly_v1_Clusters
SNOWBALL_044741_st	0.0052	0.219511	-1.09		IowaPorcineAssembly_v1_Clusters
SNOWBALL_044789_st	0.0001	0.0539731	-1.11	GRAMD2	IowaPorcineAssembly_v1_Clusters
SNOWBALL_044800_st	0.0048	0.213772	1.09	YPEL2	IowaPorcineAssembly_v1_Clusters
SNOWBALL_044954_st	0.0053	0.219642	-1.1		IowaPorcineAssembly_v1_Clusters
SNOWBALL_044979_st	0.0039	0.200472	1.14		IowaPorcineAssembly_v1_Clusters
SNOWBALL_044984_st	0.0013	0.141002	1.09	ACTR2	IowaPorcineAssembly_v1_Clusters
SNOWBALL_045064_st	0.0008	0.11776	1.26	ARHGAP10	IowaPorcineAssembly_v1_Clusters
SNOWBALL_045066_st	0.0067	0.237882	1.09	DOCK3	IowaPorcineAssembly_v1_Clusters
SNOWBALL_045069_st	0.0029	0.185181	1.27	ACER2	IowaPorcineAssembly_v1_Clusters
SNOWBALL_045300_st	0.0073	0.242286	-1.08		IowaPorcineAssembly_v1_Clusters
SNOWBALL_045314_st	0.0066	0.237482	-1.09		IowaPorcineAssembly_v1_Clusters
SNOWBALL_045328_st	0.0067	0.237882	-1.1		IowaPorcineAssembly_v1_Clusters
SNOWBALL_045499_st	0.0057	0.22355	-1.09	PTPRJ	IowaPorcineAssembly_v1_Clusters
SNOWBALL_045547_st	0.0022	0.16963	-1.14		IowaPorcineAssembly_v1_Clusters
SNOWBALL_045746_st	0.0045	0.211395	-1.08	CRISPLD2	IowaPorcineAssembly_v1_Clusters
SNOWBALL_045752_st	0.0022	0.16963	1.1	LOC338667	IowaPorcineAssembly_v1_Clusters
SNOWBALL_045808_st	0.0055	0.222242	-1.11		IowaPorcineAssembly_v1_Clusters
SNOWBALL_045881_st	0.0046	0.211395	1.1		IowaPorcineAssembly_v1_Clusters
SNOWBALL_045931_st	0.003	0.187345	1.18	RBPMS2	IowaPorcineAssembly_v1_Clusters
SNOWBALL_046318_st	0.0038	0.200328	-1.08	C10orf2	IowaPorcineAssembly_v1_Clusters
SNOWBALL_046461_st	0.001	0.13028	-1.14		IowaPorcineAssembly_v1_Clusters
SNOWBALL_046620_st	0.0069	0.238436	-1.16	GPRIN3	IowaPorcineAssembly_v1_Clusters
SNOWBALL_046745_st	0.0001	0.0539731	-1.12	SLC4A11	IowaPorcineAssembly_v1_Clusters
SNOWBALL_046763_st	0.0013	0.141002	-1.1		IowaPorcineAssembly_v1_Clusters
SNOWBALL_046799_st	0.0044	0.210427	-1.11		IowaPorcineAssembly_v1_Clusters
SNOWBALL_046806_st	0.0063	0.23412	-1.09		IowaPorcineAssembly_v1_Clusters
SNOWBALL_046818_st	0.0011	0.133345	-1.1		IowaPorcineAssembly_v1_Clusters
SNOWBALL_046904_st	0.0023	0.170386	1.14		IowaPorcineAssembly_v1_Clusters
SNOWBALL_046928_st	0.0003	0.0894818	-1.16		IowaPorcineAssembly_v1_Clusters
SNOWBALL_046933_st	0.0035	0.194462	-1.11		IowaPorcineAssembly_v1_Clusters
SNOWBALL_047100_st	0.0066	0.237482	-1.1		IowaPorcineAssembly_v1_Clusters
SNOWBALL_047272_st	0.0001	0.0539731	1.19	ABI2	IowaPorcineAssembly_v1_Clusters
SNOWBALL_047325_st	0.0067	0.237882	1.16	TGFB1I1	IowaPorcineAssembly_v1_Clusters
SNOWBALL_047473_st	0.0049	0.215683	1.26	LHFPL2	IowaPorcineAssembly_v1_Clusters
SNOWBALL_047478_st	0.0002	0.0743237	1.14	LHFPL2	IowaPorcineAssembly_v1_Clusters
SNOWBALL_047555_st	0.003	0.187345	-1.11		IowaPorcineAssembly_v1_Clusters
SNOWBALL_047558_st	0.0005	0.0952467	1.2	LHFPL2	IowaPorcineAssembly_v1_Clusters
SNOWBALL_047592_st	0.0014	0.144255	1.15	MAPRE2	IowaPorcineAssembly_v1_Clusters
ssc-mir-16-1_x_st	0.0045	0.211395	1.22	hsa-mir-16	MI0008213
ssc-mir-18_s_st	0.0053	0.219642	1.42	hsa-mir-18	retired
ssc-mir-486_st	0.0027	0.180547	-1.11	hsa-mir-486	retired

## Sheet: day 0; HR vs. LR
Probe-sets showing altered mRNA abundances between temperament groups; positive Fold change: HR > LR; negative Fold change: HR < LR;
Variance component: GROUP x Time (HR_day0 vs. LR_day0)
Probe_Set_ID	p value	q value	Fold change	Gene_Symbol	Gene title
bta-mir-181a-2_st	0.0005	0.126953	-1.35	hsa-mir-181a	MI0004757
bta-mir-220c-1_x_st	0.0028	0.205382	1.28		retired
bta-mir-2316_st	0.0057	0.244994	-1.28		MI0011336
bta-mir-2888-1_st	0.0009	0.148535	-1.32		MI0013062
bta-mir-3578_st	0.0036	0.220636	-1.36	MIR382	MI0015945
bta-mir-760_st	0.001	0.153017	-1.2	hsa-mir-760	MI0009894
hsa-mir-1301_x_st	0.0026	0.203208	-1.25	hsa-mir-1301	MI0003815
hsa-mir-1306_x_st	0.0053	0.241598	-1.22	hsa-mir-1306	MI0006443
hsa-mir-181b-2_x_st	0.0058	0.244994	-1.38	hsa-mir-181b-2	MI0000683
hsa-mir-3194_st	0.0013	0.164138	-1.22	hsa-mir-3194	MI0014239
hsa-mir-4290_st	0.0024	0.203208	-1.3	hsa-mir-4290	MI0015899
hsa-mir-4296_st	0.0052	0.241598	-1.22	hsa-mir-4296	MI0015823
hsa-mir-4297_st	0.0037	0.221478	-1.18	hsa-mir-4297	MI0015824
hsa-mir-574_s_st	0.0017	0.18528	-1.12	hsa-mir-574	MI0003581
hsa-mir-604_st	0.0053	0.241598	-1.37	hsa-mir-604	MI0003617
hsa-mir-623_st	0.0025	0.203208	-1.35	hsa-mir-623	MI0003637
mmu-mir-1943_st	0.003	0.208785	-1.18	Mir1943	MI0009932
mmu-mir-1981_st	0.0067	0.248486	-1.24	Mir1981	MI0009992
mmu-mir-499_st	0.006	0.247559	-1.54	hsa-mir-499	MI0004676
mmu-mir-500_st	0.0039	0.224717	-1.38	Mir500	MI0004702
SNOWBALL_000002_s_st	0.0035	0.220636	1.22	AKT3	v-akt murine thymoma viral oncogene homolog 3 (protein kinase B, gamma)
SNOWBALL_000063_x_st	0.002	0.194983	-1.15		Interferon-omega-3
SNOWBALL_000076_x_st	0.0026	0.203208	-1.37		Interferon-delta-9
SNOWBALL_000123_s_st	0.0014	0.166741	1.17	PECAM1	CD31 antigen
SNOWBALL_000141_st	0.0003	0.115528	-1.31	STAT5A	signal transducer and activator of transcription 5A
SNOWBALL_000227_st	0.0022	0.200917	1.14	a	---
SNOWBALL_000297_st	0.0011	0.154976	1.16	SLC39A14	solute carrier family 39 (zinc transporter), member 14
SNOWBALL_000320_s_st	0.0057	0.244994	-1.24	AGT	angiotensinogen (serpin peptidase inhibitor, clade A, member 8)
SNOWBALL_000346_st	0.0015	0.173291	1.29	PAPSS2	3prime-phosphoadenosine 5prime-phosphosulfate synthase 2
SNOWBALL_000375_st	0.0057	0.244994	1.16	XIRP2	xin actin-binding repeat containing 2
SNOWBALL_000529_st	0.0033	0.216001	-1.21		orthologue of H. sapiens chromosome 20 open reading frame 86
SNOWBALL_000534_st	0.0013	0.164138	-1.37	RAB22A	RAB22A, member RAS oncogene family
SNOWBALL_000575_st	0.0003	0.115528	1.56	TUBB1	tubulin, beta family 1
SNOWBALL_000625_st	0.004	0.225554	1.31	CD59	CD59 molecule, complement regulatory protein
SNOWBALL_000630_st	0.0009	0.148535	-1.41	MPPED2	metallophosphoesterase domain containing 2
SNOWBALL_000637_st	0.0009	0.148535	-1.18	CCL25	Chemokine (C-C motif) ligand 25
SNOWBALL_000798_st	0.0054	0.241598	1.32	Angpt1	angiopoietin 1 fragment
SNOWBALL_001027_st	0.0059	0.24607	1.21	F13A1	coagulation factor XIII, A1 polypeptide
SNOWBALL_001061_s_st	0.006	0.247559	1.21	ZNRD1	zinc ribbon domain containing, 1
SNOWBALL_001104_st	0.0047	0.232043	-1.14	NDUFB9	NADH dehydrogenase (ubiquinone) 1 beta subcomplex, 9 (NDUFB9) pseudogene
SNOWBALL_001184_st	0.0003	0.115528	1.2	CCHCR1	coiled-coil alpha-helical rod protein 1
SNOWBALL_001257_st	0.0055	0.241598	1.17	CSNK2B	casein kinase 2, beta polypeptide
SNOWBALL_001335_s_st	0.0011	0.154976	1.28	EGFL8	EGF-like-domain, multiple 8
SNOWBALL_001343_st	0.0022	0.200917	1.15	AGPAT1	1-acylglycerol-3-phosphate O-acyltransferase 1 (acetoacetly Coenzyme A thiolase)
SNOWBALL_001355_st	0.0046	0.232043	-1.15	GPSM3	G-protein signalling modulator 3 (AGS3-like, C. elegans)
SNOWBALL_001363_st	0.0023	0.203208	-1.18		novel protein similar to butyrophilin family proteins
SNOWBALL_001384_st	0.0011	0.154976	1.36	HLA-DQB1	pseudogene similar to major histocompatibility complex, class II, DR beta proteins
SNOWBALL_001462_st	0.0052	0.241598	1.18		Beta-defensin-114
SNOWBALL_001551_s_st	0.0003	0.115528	-1.18	DGAT2	diacylglycerol O-acyltransferase homolog 2 (mouse)
SNOWBALL_001574_s_st	0.0006	0.132031	1.64	CD36	CD36 molecule (thrombospondin receptor)
SNOWBALL_001576_st	0.0038	0.224555	1.42	CD36	CD36 molecule (thrombospondin receptor)
SNOWBALL_001577_st	0.0014	0.166741	1.74	CD36	CD36 molecule (thrombospondin receptor)
SNOWBALL_001612_s_st	0.0016	0.177735	-1.19	MID1	midline 1 (Opitz/BBB syndrome)
SNOWBALL_001659_s_st	0.0055	0.241598	1.23	PHKA2	phosphorylase kinase, alpha 2 (liver)
SNOWBALL_001660_s_st	0.0009	0.148535	1.18	PHKA2	phosphorylase kinase, alpha 2 (liver)
SNOWBALL_001661_s_st	0.0004	0.126953	-1.18	CNKSR2	connector enhancer of kinase suppressor of Ras 2
SNOWBALL_001974_st	0.0031	0.211289	1.1	CETN2	centrin, EF-hand protein, 2
SNOWBALL_002060_st	0.002	0.194983	1.39	MYCT1	myc target 1 [Source:HGNC Symbol;Acc:23172]
SNOWBALL_002103_st	0.0001	0.0825197	1.42	AIG1	androgen-induced 1 [Source:HGNC Symbol;Acc:21607]
SNOWBALL_002109_st	0.0037	0.221478	-1.14	SLC2A12	solute carrier family 2 (facilitated glucose transporter), member 12 [Source:HGNC Symbol;Acc:18067]
SNOWBALL_002113_st	0.0032	0.214312	1.17	ADAT2	adenosine deaminase, tRNA-specific 2, TAD2 homolog (S. cerevisiae) [Source:HGNC Symbol;Acc:21172]
SNOWBALL_002121_s_st	0.0046	0.232043	1.21	ESR1	---
SNOWBALL_002185_st	0.0024	0.203208	-1.2	H2AFZ	---
SNOWBALL_002271_st	0.0066	0.248486	-1.25	HSF2	---
SNOWBALL_002287_st	0.0055	0.241598	-1.23		---
SNOWBALL_002353_st	0.0027	0.203208	1.23	PM20D2	peptidase M20 domain containing 2 [Source:HGNC Symbol;Acc:21408]
SNOWBALL_002465_st	0.0031	0.211289	1.41	RBPMS2	RNA binding protein with multiple splicing 2 [Source:HGNC Symbol;Acc:19098]
SNOWBALL_002697_st	0.0011	0.154976	-1.21	MC4R	melanocortin 4 receptor [Source:HGNC Symbol;Acc:6932]
SNOWBALL_002772_s_st	0.0002	0.102691	1.36	TEK	TEK tyrosine kinase, endothelial [Source:HGNC Symbol;Acc:11724]
SNOWBALL_002937_st	0.0007	0.140642	1.29	TEK	---
SNOWBALL_003018_st	0.0029	0.206809	1.27	GPR137C	---
SNOWBALL_003042_st	0.0063	0.248486	1.19	EHD4	EH-domain containing 4 [Source:HGNC Symbol;Acc:3245]
SNOWBALL_003067_st	0.0003	0.115528	-1.18	DUOX1	dual oxidase 1 [Source:HGNC Symbol;Acc:3062]
SNOWBALL_003290_st	0.0001	0.0825197	1.58	SERPINB2	serpin peptidase inhibitor, clade B (ovalbumin), member 2 [Source:HGNC Symbol;Acc:8584]
SNOWBALL_003465_s_st	0.001	0.153017	-1.19		---
SNOWBALL_003479_st	0.0025	0.203208	-1.27	SNORA70	Small nucleolar RNA SNORA70 [Source: RFAM;Acc:RF00156]
SNOWBALL_003515_s_st	0.003	0.208785	-1.15		---
SNOWBALL_003520_st	0.005	0.237223	-1.14	OR8J3	---
SNOWBALL_003614_x_st	0.0067	0.248486	-1.18	MIR7-1	---
SNOWBALL_003649_x_st	0.0024	0.203208	-1.16	OR7D4	---
SNOWBALL_003651_st	0.0016	0.177735	1.16	TLN1	talin 1 [Source:HGNC Symbol;Acc:11845]
SNOWBALL_003830_st	0.0067	0.248486	-1.2	C1QTNF6	---
SNOWBALL_004018_st	0.0026	0.203208	-1.21	OR5B12	---
SNOWBALL_004231_st	0.0033	0.216001	1.16	GNA12	guanine nucleotide binding protein (G protein) alpha 12 [Source:HGNC Symbol;Acc:4380]
SNOWBALL_004311_st	0.0002	0.102691	1.26	RABL5	RAB, member RAS oncogene family-like 5 [Source:HGNC Symbol;Acc:21895]
SNOWBALL_004569_x_st	0.0064	0.248486	-1.15		---
SNOWBALL_004603_s_st	0.0045	0.232043	-1.14	FAM178B	family with sequence similarity 178, member B [Source:HGNC Symbol;Acc:28036]
SNOWBALL_004749_st	0.0028	0.205382	1.3	NCK2	NCK adaptor protein 2 [Source:HGNC Symbol;Acc:7665]
SNOWBALL_004838_s_st	0.0065	0.248486	1.26	NCK2	---
SNOWBALL_004858_st	0.0038	0.224555	-1.17	OR1F1	olfactory receptor, family 1, subfamily F, member 1 [Source:HGNC Symbol;Acc:8194]
SNOWBALL_004952_s_st	0.0001	0.0825197	-1.17	VAX2	---
SNOWBALL_005101_st	0.0045	0.232043	-1.21		---
SNOWBALL_005131_st	0.0047	0.232043	-1.19	VIT	---
SNOWBALL_005179_st	0.0019	0.194983	-1.17		---
SNOWBALL_005212_st	0.0024	0.203208	1.28	CCDC164	---
SNOWBALL_005239_st	0.0019	0.194983	1.17	CCDC104	coiled-coil domain containing 104 [Source:HGNC Symbol;Acc:30540]
SNOWBALL_005407_st	0.0015	0.173291	1.28	RPS24	---
SNOWBALL_005446_st	0.0009	0.148535	-1.18	EGR4	early growth response 4 [Source:HGNC Symbol;Acc:3241]
SNOWBALL_005459_s_st	0.0029	0.206809	1.19	LTBP1	latent transforming growth factor beta binding protein 1 [Source:HGNC Symbol;Acc:6714]
SNOWBALL_005514_st	0.0025	0.203208	1.17	LTBP1	latent transforming growth factor beta binding protein 1 [Source:HGNC Symbol;Acc:6714]
SNOWBALL_005628_st	0.005	0.237223	1.15	WDYHV1	WDYHV motif containing 1 [Source:HGNC Symbol;Acc:25490]
SNOWBALL_005684_s_st	0.0008	0.145547	-1.18		---
SNOWBALL_005686_s_st	0.0039	0.224717	1.26	NUDCD1	---
SNOWBALL_005748_st	0.0043	0.231055	-1.17	TMEM55A	transmembrane protein 55A [Source:HGNC Symbol;Acc:25452]
SNOWBALL_005863_s_st	0.002	0.194983	-1.22	OR6B1	---
SNOWBALL_006090_st	0.0053	0.241598	1.3	SELP	selectin P (granule membrane protein 140kDa, antigen CD62) [Source:HGNC Symbol;Acc:10721]
SNOWBALL_006130_s_st	0.0028	0.205382	1.48	SELP	selectin P (granule membrane protein 140kDa, antigen CD62) [Source:HGNC Symbol;Acc:10721]
SNOWBALL_006156_st	0.0028	0.205382	-1.17	GPR161	G protein-coupled receptor 161 [Source:HGNC Symbol;Acc:23694]
SNOWBALL_006165_s_st	0.0024	0.203208	-1.17	KCND3	potassium voltage-gated channel, Shal-related subfamily, member 3 [Source:HGNC Symbol;Acc:6239]
SNOWBALL_006273_st	0.0065	0.248486	1.41	SORT1	sortilin 1 [Source:HGNC Symbol;Acc:11186]
SNOWBALL_006313_st	0.0002	0.102691	1.31	KIAA1107	KIAA1107 [Source:HGNC Symbol;Acc:29192]
SNOWBALL_006350_st	0.0014	0.166741	1.16	ALG14	asparagine-linked glycosylation 14 homolog (S. cerevisiae) [Source:HGNC Symbol;Acc:28287]
SNOWBALL_006448_s_st	0.0013	0.164138	1.25	PLEKHO1	---
SNOWBALL_006450_st	0.0016	0.177735	1.17	SARS	seryl-tRNA synthetase [Source:HGNC Symbol;Acc:10537]
SNOWBALL_006578_st	0.0046	0.232043	1.3	C1orf54	Uncharacterized protein C1orf54 Precursor [Source:UniProtKB/Swiss-Prot;Acc:Q8WWF1]
SNOWBALL_006645_s_st	0.0067	0.248486	1.35	hsa-mir-30b	ssc-mir-30b [Source:miRBase;Acc:MI0008215]
SNOWBALL_006659_s_st	0.0048	0.233487	1.2	PLEKHO1	---
SNOWBALL_006744_st	0.0034	0.217614	-1.16	C22orf46	---
SNOWBALL_006851_st	0.0001	0.0825197	1.24	ADCY6	adenylate cyclase 6 [Source:HGNC Symbol;Acc:237]
SNOWBALL_006883_x_st	0.0005	0.126953	-1.22		---
SNOWBALL_006948_s_st	0.0047	0.232043	-1.19	RDH5	---
SNOWBALL_006955_st	0.0045	0.232043	-1.18	FAIM2	Fas apoptotic inhibitory molecule 2 [Source:HGNC Symbol;Acc:17067]
SNOWBALL_007040_st	0.0007	0.140642	-1.19	ACCN3	amiloride-sensitive cation channel 3 [Source:HGNC Symbol;Acc:101]
SNOWBALL_007092_st	0.0058	0.244994	1.16	CDK2	cyclin-dependent kinase 2 [Source:HGNC Symbol;Acc:1771]
SNOWBALL_007118_st	0.0008	0.145547	-1.17	KCNA5	Voltage-dependent potassium channel Fragment [Source:UniProtKB/TrEMBL;Acc:Q9GMZ3]
SNOWBALL_007161_st	0.0063	0.248486	1.15	TM7SF3	transmembrane 7 superfamily member 3 [Source:HGNC Symbol;Acc:23049]
SNOWBALL_007175_s_st	0.0034	0.217614	-1.18	RDH16	---
SNOWBALL_007231_st	0.0028	0.205382	-1.14	HAUS7	---
SNOWBALL_007404_x_st	0.0049	0.235869	-1.14		---
SNOWBALL_007420_s_st	0.0011	0.154976	1.31		---
SNOWBALL_007429_st	0.0023	0.203208	1.38	PDE3A	phosphodiesterase 3A, cGMP-inhibited [Source:HGNC Symbol;Acc:8778]
SNOWBALL_007680_st	0.002	0.194983	1.15	STAB2	stabilin 2 [Source:HGNC Symbol;Acc:18629]
SNOWBALL_008082_st	0.0054	0.241598	-1.16	KIRREL2	kin of IRRE like 2 (Drosophila) [Source:HGNC Symbol;Acc:18816]
SNOWBALL_008092_st	0.0022	0.200917	1.16	ARL2BP	ADP-ribosylation factor-like 2 binding protein [Source:HGNC Symbol;Acc:17146]
SNOWBALL_008112_st	0.0062	0.248486	1.14	ZNF567	zinc finger protein 567 [Source:HGNC Symbol;Acc:28696]
SNOWBALL_008115_st	0.0018	0.191659	1.19	ZFP30	zinc finger protein 30 homolog (mouse) [Source:HGNC Symbol;Acc:29555]
SNOWBALL_008164_st	0.0064	0.248486	1.21	ZNF382	zinc finger protein 382 [Source:HGNC Symbol;Acc:17409]
SNOWBALL_008174_st	0.0003	0.115528	1.14	PHKB	phosphorylase kinase, beta [Source:HGNC Symbol;Acc:8927]
SNOWBALL_008460_st	0.0024	0.203208	-1.21	OSCAR	---
SNOWBALL_008495_s_st	0.0005	0.126953	-1.2	CA11	carbonic anhydrase XI [Source:HGNC Symbol;Acc:1370]
SNOWBALL_008599_st	0.0001	0.0825197	-1.18	MEGF8	---
SNOWBALL_008626_st	0.0001	0.0825197	1.35	SMPDL3B	sphingomyelin phosphodiesterase, acid-like 3B [Source:HGNC Symbol;Acc:21416]
SNOWBALL_008733_s_st	0.0058	0.244994	1.11	CMPK1	cytidine monophosphate (UMP-CMP) kinase 1, cytosolic [Source:HGNC Symbol;Acc:18170]
SNOWBALL_008739_st	0.0005	0.126953	1.3	DSC2	---
SNOWBALL_008807_st	0.0041	0.225554	1.16	TESK2	---
SNOWBALL_008824_st	0.0055	0.241598	1.16	TEKT2	tektin 2 (testicular) [Source:HGNC Symbol;Acc:11725]
SNOWBALL_008838_s_st	0.0048	0.233487	1.36	BMP8A	---
SNOWBALL_008887_st	0.0027	0.203208	-1.2		---
SNOWBALL_008964_st	0.003	0.208785	1.33	ZNF211	zinc finger protein 211 [Source:HGNC Symbol;Acc:13003]
SNOWBALL_008976_st	0.0044	0.232043	-1.18	PLA2G2C	phospholipase A2, group IIC [Source:HGNC Symbol;Acc:9032]
SNOWBALL_008984_st	0.0053	0.241598	1.36	RHBDL2	rhomboid, veinlet-like 2 (Drosophila) [Source:HGNC Symbol;Acc:16083]
SNOWBALL_009217_st	0.006	0.247559	1.23	FHL3	Four and a half LIM domains 3 [Source:UniProtKB/TrEMBL;Acc:Q863I3]
SNOWBALL_009439_st	0.0038	0.224555	-1.31		Small nucleolar RNA U13 [Source: RFAM;Acc:RF01210]
SNOWBALL_009525_st	0.0041	0.225554	1.16	PHACTR1	phosphatase and actin regulator 1 [Source:HGNC Symbol;Acc:20990]
SNOWBALL_009605_st	0.0039	0.224717	-1.19	Olfr1246	---
SNOWBALL_009624_s_st	0.0046	0.232043	1.18	PPP1R11	Protein phosphatase 1 regulatory subunit 11 (Protein phosphatase inhibitor 3)(Hemochromatosis candidate gene V protein)(HCG V) [Source:UniProtKB/Swiss-Prot;Acc:O60927]
SNOWBALL_009876_s_st	0.0052	0.241598	-1.21	GFRAL	GDNF family receptor alpha like [Source:HGNC Symbol;Acc:32789]
SNOWBALL_009988_st	0.0064	0.248486	1.11	TAF11	TAF11 RNA polymerase II, TATA box binding protein (TBP)-associated factor, 28kDa [Source:HGNC Symbol;Acc:11544]
SNOWBALL_010192_s_st	0.0067	0.248486	1.25	CIDEB	cell death-inducing DFFA-like effector b [Source:HGNC Symbol;Acc:1977]
SNOWBALL_010462_st	0.0065	0.248486	1.23	TTC9	tetratricopeptide repeat domain 9 [Source:HGNC Symbol;Acc:20267]
SNOWBALL_010502_st	0.0043	0.231055	-1.15	RPGRIP1	---
SNOWBALL_010771_s_st	0.0015	0.173291	1.16	APEX1	APEX nuclease (multifunctional DNA repair enzyme) 1 [Source:HGNC Symbol;Acc:587]
SNOWBALL_010988_st	0.0027	0.203208	1.16	TMEM14A	transmembrane protein 14A [Source:HGNC Symbol;Acc:21076]
SNOWBALL_011016_st	0.0006	0.132031	1.42		Small nucleolar RNA SNORD113/SNORD114 family [Source: RFAM;Acc:RF00181]
SNOWBALL_011064_st	0.0004	0.126953	-1.19	RN7SK	7SK RNA [Source: RFAM;Acc:RF00100]
SNOWBALL_011221_s_st	0.0058	0.244994	1.36	MIR133B	---
SNOWBALL_011346_s_st	0.0014	0.166741	1.21	TLR1	---
SNOWBALL_011444_st	0.0006	0.132031	1.28	GUCY1A3	guanylate cyclase 1, soluble, alpha 3 [Source:HGNC Symbol;Acc:4685]
SNOWBALL_011574_st	0.0026	0.203208	1.15		---
SNOWBALL_011629_st	0.0019	0.194983	-1.16	CSN2	casein beta [Source:HGNC Symbol;Acc:2447]
SNOWBALL_011634_st	0.0048	0.233487	1.26	RNF150	ring finger protein 150 [Source:HGNC Symbol;Acc:23138]
SNOWBALL_011652_st	0.0011	0.154976	1.25		cGMP-dependent 3prime,5prime-cyclic phosphodiesterase 5A Fragment [Source:UniProtKB/TrEMBL;Acc:A8DRG4]
SNOWBALL_011719_s_st	0.0061	0.24814	-1.37	MIR218-1	---
SNOWBALL_011755_st	0.0054	0.241598	-1.12	PITX2	paired-like homeodomain 2 [Source:HGNC Symbol;Acc:9005]
SNOWBALL_011757_st	0.0047	0.232043	1.24	PDLIM5	PDZ and LIM domain 5 [Source:HGNC Symbol;Acc:17468]
SNOWBALL_011910_st	0.0003	0.115528	1.44		---
SNOWBALL_012001_st	0.0044	0.232043	-1.16		---
SNOWBALL_012112_st	0.0005	0.126953	-1.21	OR56B4	olfactory receptor, family 56, subfamily B, member 4 [Source:HGNC Symbol;Acc:15248]
SNOWBALL_012158_st	0.0041	0.225554	-1.29		---
SNOWBALL_012188_st	0.0001	0.0825197	-1.25		---
SNOWBALL_012265_st	0.002	0.194983	1.31	CAPN5	calpain 5 [Source:HGNC Symbol;Acc:1482]
SNOWBALL_012340_st	0.0028	0.205382	1.4	RAB38	RAB38, member RAS oncogene family [Source:HGNC Symbol;Acc:9776]
SNOWBALL_012390_st	0.0067	0.248486	1.2	ZC3H12C	zinc finger CCCH-type containing 12C [Source:HGNC Symbol;Acc:29362]
SNOWBALL_012518_st	0.0002	0.102691	-1.23		---
SNOWBALL_012532_st	0.0007	0.140642	-1.19	OR8B8	olfactory receptor, family 8, subfamily B, member 8 [Source:HGNC Symbol;Acc:8477]
SNOWBALL_012589_st	0.0034	0.217614	1.4	NRGN	neurogranin (protein kinase C substrate, RC3) [Source:HGNC Symbol;Acc:8000]
SNOWBALL_012647_st	0.0003	0.115528	1.18	CROT	carnitine O-octanoyltransferase [Source:HGNC Symbol;Acc:2366]
SNOWBALL_012779_st	0.0005	0.126953	1.2	APLP2	---
SNOWBALL_012802_st	0.0058	0.244994	1.32	JAM3	junctional adhesion molecule 3 [Source:HGNC Symbol;Acc:15532]
SNOWBALL_012867_st	0.0005	0.126953	1.37	ARHGEF12	Rho guanine nucleotide exchange factor (GEF) 12 [Source:HGNC Symbol;Acc:14193]
SNOWBALL_012967_st	0.0001	0.0825197	1.24	C1orf74	UPF0739 protein C1orf74 [Source:UniProtKB/Swiss-Prot;Acc:Q96LT6]
SNOWBALL_012982_x_st	0.004	0.225554	-1.18	hsa-mir-326	ssc-mir-326 [Source:miRBase;Acc:MI0002434]
SNOWBALL_013009_st	0.0054	0.241598	1.3	PRDX6	peroxiredoxin 6 [Source:HGNC Symbol;Acc:16753]
SNOWBALL_013214_s_st	0.0054	0.241598	-1.17		---
SNOWBALL_013239_st	0.002	0.194983	1.24	RGS18	regulator of G-protein signaling 18 [Source:HGNC Symbol;Acc:14261]
SNOWBALL_013249_s_st	0.0017	0.18528	1.15	EPRS	glutamyl-prolyl-tRNA synthetase [Source:HGNC Symbol;Acc:3418]
SNOWBALL_013260_st	0.0053	0.241598	-1.13	MOSC1	MOCO sulphurase C-terminal domain containing 1 [Source:HGNC Symbol;Acc:26189]
SNOWBALL_013298_st	0.003	0.208785	-1.22	WDR64	WD repeat domain 64 [Source:HGNC Symbol;Acc:26570]
SNOWBALL_013336_s_st	0.0055	0.241598	1.18	SMYD3	SET and MYND domain containing 3 [Source:HGNC Symbol;Acc:15513]
SNOWBALL_013373_st	0.0044	0.232043	-1.15	C1orf100	Uncharacterized protein C1orf100 [Source:UniProtKB/Swiss-Prot;Acc:Q5SVJ3]
SNOWBALL_013422_st	0.0034	0.217614	1.15	ITGB1	integrin, beta 1 (fibronectin receptor, beta polypeptide, antigen CD29 includes MDF2, MSK12) [Source:HGNC Symbol;Acc:6153]
SNOWBALL_013423_st	0.0052	0.241598	1.12	PIP5K2A	phosphatidylinositol-5-phosphate 4-kinase, type II, alpha [Source:HGNC Symbol;Acc:8997]
SNOWBALL_013472_st	0.0036	0.220636	1.13	BMI1	BMI1 polycomb ring finger oncogene [Source:HGNC Symbol;Acc:1066]
SNOWBALL_013483_s_st	0.0022	0.200917	-1.22	SPAG6	sperm associated antigen 6 [Source:HGNC Symbol;Acc:11215]
SNOWBALL_013497_st	0.0033	0.216001	-1.15	TMEM215	transmembrane protein 215 [Source:HGNC Symbol;Acc:33816]
SNOWBALL_013527_st	0.0008	0.145547	1.14	STAM	signal transducing adaptor molecule (SH3 domain and ITAM motif) 1 [Source:HGNC Symbol;Acc:11357]
SNOWBALL_013533_st	0.0035	0.220636	-1.15		---
SNOWBALL_013779_st	0.0013	0.164138	1.38	NBEA	neurobeachin [Source:HGNC Symbol;Acc:7648]
SNOWBALL_013872_st	0.0043	0.231055	-1.15	LECT1	leukocyte cell derived chemotaxin 1 [Source:HGNC Symbol;Acc:17005]
SNOWBALL_013963_st	0.0013	0.164138	1.35	CLYBL	citrate lyase beta like [Source:HGNC Symbol;Acc:18355]
SNOWBALL_013965_st	0.0035	0.220636	-1.17		7SK RNA [Source: RFAM;Acc:RF00100]
SNOWBALL_013988_st	0.0041	0.225554	-1.18		---
SNOWBALL_014237_s_st	0.0066	0.248486	1.2	PRKCA	protein kinase C, alpha [Source:HGNC Symbol;Acc:9393]
SNOWBALL_014316_st	0.0006	0.132031	-1.18		---
SNOWBALL_014340_st	0.0001	0.0825197	-1.22	LRRC37A3	---
SNOWBALL_014342_st	0.0059	0.24607	-1.12	MPP2	membrane protein, palmitoylated 2 (MAGUK p55 subfamily member 2) [Source:HGNC Symbol;Acc:7220]
SNOWBALL_014372_st	0.0036	0.220636	1.43	ITGA2B	integrin, alpha 2b (platelet glycoprotein IIb of IIb/IIIa complex, antigen CD41) [Source:HGNC Symbol;Acc:6138]
SNOWBALL_014453_st	0.0023	0.203208	-1.18	KRT222	keratin 222 [Source:HGNC Symbol;Acc:28695]
SNOWBALL_014560_s_st	0.0051	0.239996	1.17	DYNLL2	dynein, light chain, LC8-type 2 [Source:HGNC Symbol;Acc:24596]
SNOWBALL_014563_st	0.0037	0.221478	-1.15	RHBDL3	rhomboid, veinlet-like 3 (Drosophila) [Source:HGNC Symbol;Acc:16502]
SNOWBALL_014907_s_st	0.0006	0.132031	-1.23	MYH4	myosin, heavy chain 4, skeletal muscle [Source:HGNC Symbol;Acc:7574]
SNOWBALL_015030_s_st	0.0055	0.241598	-1.56		U6 spliceosomal RNA [Source: RFAM;Acc:RF00026]
SNOWBALL_015082_st	0.0006	0.132031	1.52	GP1BA	glycoprotein Ib (platelet), alpha polypeptide [Source:HGNC Symbol;Acc:4439]
SNOWBALL_015195_st	0.0011	0.154976	1.33	CTDSPL	CTD (carboxy-terminal domain, RNA polymerase II, polypeptide A) small phosphatase-like [Source:HGNC Symbol;Acc:16890]
SNOWBALL_015451_st	0.0049	0.235869	1.17	TM4SF1	transmembrane 4 L six family member 1 [Source:HGNC Symbol;Acc:11853]
SNOWBALL_015505_st	0.0019	0.194983	-1.16	WDR49	WD repeat domain 49 [Source:HGNC Symbol;Acc:26587]
SNOWBALL_015537_st	0.0008	0.145547	-1.25	SI	sucrase-isomaltase (alpha-glucosidase) [Source:HGNC Symbol;Acc:10856]
SNOWBALL_015671_st	0.0066	0.248486	-1.14	TM4SF4	transmembrane 4 L six family member 4 [Source:HGNC Symbol;Acc:11856]
SNOWBALL_015712_st	0.0001	0.0825197	-1.33	IL5RA	interleukin 5 receptor, alpha [Source:HGNC Symbol;Acc:6017]
SNOWBALL_015757_st	0.0023	0.203208	1.15	STAG1	stromal antigen 1 [Source:HGNC Symbol;Acc:11354]
SNOWBALL_015802_st	0.0003	0.115528	1.32	IGF2BP2	insulin-like growth factor 2 mRNA binding protein 2 [Source:HGNC Symbol;Acc:28867]
SNOWBALL_015829_st	0.0008	0.145547	1.42	MYLK	myosin light chain kinase [Source:HGNC Symbol;Acc:7590]
SNOWBALL_015870_st	0.0006	0.132031	1.17	MRPS6	mitochondrial ribosomal protein S6 [Source:HGNC Symbol;Acc:14051]
SNOWBALL_015938_st	0.0022	0.200917	-1.21	DSCR6	Down syndrome critical region gene 6 [Source:HGNC Symbol;Acc:3047]
SNOWBALL_016032_s_st	0.0055	0.241598	-1.16	CRYGS	crystallin, gamma S [Source:HGNC Symbol;Acc:2417]
SNOWBALL_016180_st	0.0057	0.244994	1.51	C20orf194	U6 spliceosomal RNA [Source: RFAM;Acc:RF00026]
SNOWBALL_016208_st	0.0028	0.205382	1.4	PROS1	protein S (alpha) [Source:HGNC Symbol;Acc:9456]
SNOWBALL_016259_st	0.0067	0.248486	-1.15	FGF17	fibroblast growth factor 17 [Source:HGNC Symbol;Acc:3673]
SNOWBALL_016318_s_st	0.0036	0.220636	-1.18	SPOCK3	sparc/osteonectin, cwcv and kazal-like domains proteoglycan (testican) 3 [Source:HGNC Symbol;Acc:13565]
SNOWBALL_016328_s_st	0.0001	0.0825197	-1.24	FBXO16	F-box protein 16 [Source:HGNC Symbol;Acc:13618]
SNOWBALL_016337_st	0.0005	0.126953	1.44	CLU	clusterin [Source:HGNC Symbol;Acc:2095]
SNOWBALL_016456_st	0.0029	0.206809	1.19	RILPL2	Rab interacting lysosomal protein-like 2 [Source:HGNC Symbol;Acc:28787]
SNOWBALL_016494_s_st	0.0061	0.24814	-1.15	FAM109A	---
SNOWBALL_016527_s_st	0.0025	0.203208	1.14	PITPNM2	phosphatidylinositol transfer protein, membrane-associated 2 [Source:HGNC Symbol;Acc:21044]
SNOWBALL_016553_s_st	0.0009	0.148535	1.47	38596	---
SNOWBALL_016670_st	0.0024	0.203208	-1.15	LOC388849	---
SNOWBALL_016708_s_st	0.0042	0.229416	-1.18	SLC5A1	Sodium/glucose cotransporter 1 Fragment (Na(+)/glucose cotransporter 1)(High affinity sodium-glucose cotransporter)(Solute carrier family 5 member 1) [Source:UniProtKB/Swiss-Prot;Acc:P26429]
SNOWBALL_016715_st	0.0055	0.241598	-1.17	SLC7A4	solute carrier family 7 (cationic amino acid transporter, y+ system), member 4 [Source:HGNC Symbol;Acc:11062]
SNOWBALL_016774_s_st	0.0053	0.241598	1.28	GNAZ	guanine nucleotide binding protein (G protein), alpha z polypeptide [Source:HGNC Symbol;Acc:4395]
SNOWBALL_016835_s_st	0.0015	0.173291	1.21	RBM34	RNA binding motif protein 34 [Source:HGNC Symbol;Acc:28965]
SNOWBALL_016921_s_st	0.0066	0.248486	-1.13	NEURL	neuralized homolog (Drosophila) [Source:HGNC Symbol;Acc:7761]
SNOWBALL_016974_s_st	0.0036	0.220636	-1.15	CAPN9	calpain 9 [Source:HGNC Symbol;Acc:1486]
SNOWBALL_016984_st	0.0009	0.148535	-1.18	OIT3	oncoprotein induced transcript 3 [Source:HGNC Symbol;Acc:29953]
SNOWBALL_017064_s_st	0.0056	0.244994	1.17	VCL	vinculin [Source:HGNC Symbol;Acc:12665]
SNOWBALL_017239_st	0.0046	0.232043	1.13	C10orf128	Putative uncharacterized protein C10orf128 Precursor [Source:UniProtKB/Swiss-Prot;Acc:Q5T292]
SNOWBALL_017327_st	0.0001	0.0825197	-1.25	DRGX	dorsal root ganglia homeobox [Source:HGNC Symbol;Acc:21536]
SNOWBALL_017417_st	0.0048	0.233487	1.17	MINPP1	---
SNOWBALL_017463_s_st	0.0001	0.0825197	1.29		---
SNOWBALL_017625_s_st	0.0013	0.164138	-1.16	PRAP1	proline-rich acidic protein 1 [Source:HGNC Symbol;Acc:23304]
SNOWBALL_017656_st	0.0034	0.217614	-1.15	NXPH2	neurexophilin 2 [Source:HGNC Symbol;Acc:8076]
SNOWBALL_017693_st	0.0002	0.102691	-1.15		---
SNOWBALL_017777_st	0.0024	0.203208	1.36	FAM149A	family with sequence similarity 149, member A [Source:HGNC Symbol;Acc:24527]
SNOWBALL_017898_st	0.0013	0.164138	-1.24	GRB14	growth factor receptor-bound protein 14 [Source:HGNC Symbol;Acc:4565]
SNOWBALL_017937_st	0.0022	0.200917	-1.17		---
SNOWBALL_017969_s_st	0.0067	0.248486	1.2	TUBA4A	tubulin, alpha 4a [Source:HGNC Symbol;Acc:12407]
SNOWBALL_018028_s_st	0.0036	0.220636	-1.15	CCDC108	---
SNOWBALL_018319_s_st	0.0003	0.115528	-1.18	EFHD1	EF-hand domain family, member D1 [Source:HGNC Symbol;Acc:29556]
SNOWBALL_018322_st	0.0037	0.221478	-1.19		U2 spliceosomal RNA [Source: RFAM;Acc:RF00004]
SNOWBALL_018376_st	0.001	0.153017	-1.17	NGEF	neuronal guanine nucleotide exchange factor [Source:HGNC Symbol;Acc:7807]
SNOWBALL_018529_st	0.0003	0.115528	-1.17	CTNND2	catenin (cadherin-associated protein), delta 2 (neural plakophilin-related arm-repeat protein) [Source:HGNC Symbol;Acc:2516]
SNOWBALL_018540_st	0.0041	0.225554	1.22	ANKH	---
SNOWBALL_018767_st	0.0018	0.191659	-1.24	GABRA1	gamma-aminobutyric acid (GABA) A receptor, alpha 1 [Source:HGNC Symbol;Acc:4075]
SNOWBALL_018780_st	0.0025	0.203208	1.2	RANBP17	RAN binding protein 17 [Source:HGNC Symbol;Acc:14428]
SNOWBALL_018786_st	0.0041	0.225554	1.12	RAD17	RAD17 homolog (S. pombe) [Source:HGNC Symbol;Acc:9807]
SNOWBALL_018961_st	0.0014	0.166741	-1.39		5S ribosomal RNA [Source: RFAM;Acc:RF00001]
SNOWBALL_018987_st	0.0008	0.145547	1.42	ZDHHC2	zinc finger, DHHC-type containing 2 [Source:HGNC Symbol;Acc:18469]
SNOWBALL_019063_st	0.0037	0.221478	1.29	SMOX	spermine oxidase [Source:HGNC Symbol;Acc:15862]
SNOWBALL_019136_s_st	0.0058	0.244994	1.26	PCSK2	proprotein convertase subtilisin/kexin type 2 [Source:HGNC Symbol;Acc:8744]
SNOWBALL_019236_s_st	0.0027	0.203208	1.17	DNMT3B	DNA (cytosine-5-)-methyltransferase 3 beta [Source:HGNC Symbol;Acc:2979]
SNOWBALL_019518_st	0.0063	0.248486	-1.16		---
SNOWBALL_019544_st	0.0029	0.206809	-1.29	C20orf151	Uncharacterized protein C20orf151 [Source:UniProtKB/Swiss-Prot;Acc:Q8NC74]
SNOWBALL_019666_st	0.0023	0.203208	1.15	MTPN	leucine zipper protein 6 [Source:HGNC Symbol;Acc:33955]
SNOWBALL_019668_st	0.0055	0.241598	1.28	MKRN1	makorin ring finger protein 9, pseudogene [Source:HGNC Symbol;Acc:7116]
SNOWBALL_019731_st	0.0064	0.248486	-1.17	TTC26	tetratricopeptide repeat domain 26 [Source:HGNC Symbol;Acc:21882]
SNOWBALL_019732_st	0.0025	0.203208	-1.4	STRA8	stimulated by retinoic acid gene 8 homolog (mouse) [Source:HGNC Symbol;Acc:30653]
SNOWBALL_019838_st	0.0048	0.233487	-1.18	ADCY1	---
SNOWBALL_019885_st	0.0041	0.225554	-1.19		---
SNOWBALL_019899_st	0.0016	0.177735	1.14	MDFIC	MyoD family inhibitor domain containing [Source:HGNC Symbol;Acc:28870]
SNOWBALL_020000_st	0.0003	0.115528	-1.21	GLI3	---
SNOWBALL_020028_st	0.0039	0.224717	-1.2		---
SNOWBALL_020167_st	0.0013	0.164138	-1.24	MAGEB18	---
SNOWBALL_020181_st	0.0001	0.0825197	1.36	XK	X-linked Kx blood group (McLeod syndrome) [Source:HGNC Symbol;Acc:12811]
SNOWBALL_020192_st	0.0067	0.248486	-1.13	CXorf67	chromosome X open reading frame 67 [Source:HGNC Symbol;Acc:33738]
SNOWBALL_020205_s_st	0.002	0.194983	1.2	PHKA1	phosphorylase kinase, alpha 1 (muscle) [Source:HGNC Symbol;Acc:8925]
SNOWBALL_020303_st	0.0019	0.194983	1.42	HEPH	hephaestin [Source:HGNC Symbol;Acc:4866]
SNOWBALL_020345_st	0.0029	0.206809	-1.18	SYNJ2	synaptojanin 2 [Source:HGNC Symbol;Acc:11504]
SNOWBALL_020499_st	0.0007	0.140642	1.18	HPRT1	hypoxanthine phosphoribosyltransferase 1 [Source:HGNC Symbol;Acc:5157]
SNOWBALL_020688_st	0.0033	0.216001	1.16	TMLHE	trimethyllysine hydroxylase, epsilon [Source:HGNC Symbol;Acc:18308]
SNOWBALL_020755_st	0.0063	0.248486	-1.31	CXorf66	chromosome X open reading frame 66 [Source:HGNC Symbol;Acc:33743]
SNOWBALL_021165_st	0.0005	0.126953	1.27	SLC24A3	Sus scrofa chromosome 17 clone pkmCon54, mRNA sequence
SNOWBALL_021251_st	0.005	0.237223	-1.19	CYP8B1	Sus scrofa cytochrome P-450 8B1 (CYP8B1), mRNA
SNOWBALL_021392_st	0.0008	0.145547	1.47		Sus scrofa mRNA, clone:MLN010036H09, expressed in mesenteric lymph nodes
SNOWBALL_021516_st	0.0011	0.154976	-1.21	TBRG1	Sus scrofa mRNA, clone:THY010079C10, expressed in thymus
SNOWBALL_021765_st	0.0012	0.163098	1.16	PARP1	Sus scrofa mRNA, clone:TCH010100E07, expressed in trachea
SNOWBALL_022138_st	0.0046	0.232043	1.16	RALBP1	Sus scrofa mRNA, clone:ADR010033H05, expressed in adrenal gland
SNOWBALL_022169_st	0.0005	0.126953	-1.19	KRTAP26-1	Sus scrofa mRNA, clone:SKNB10010B02, expressed in skin
SNOWBALL_022176_s_st	0.0008	0.145547	-1.26		Sus scrofa mRNA, clone:SKNB10004C11, expressed in skin
SNOWBALL_022221_st	0.0025	0.203208	-1.17	ZBTB16	Sus scrofa mRNA, clone:PTG010027F03, expressed in pituitary gland
SNOWBALL_022227_st	0.0039	0.224717	1.14	SEZ6L2	Sus scrofa mRNA, clone:PTG010013D04, expressed in pituitary gland
SNOWBALL_022349_st	0.0005	0.126953	1.17	C20orf177	Sus scrofa mRNA, clone:OVRM10072E11, expressed in ovary
SNOWBALL_022355_st	0.0002	0.102691	1.27	KALRN	Sus scrofa mRNA, clone:OVRM10054D01, expressed in ovary
SNOWBALL_022408_st	0.0007	0.140642	-1.18		Sus scrofa mRNA, clone:OVR010059H04, expressed in ovary
SNOWBALL_022450_s_st	0.0021	0.199677	-1.23	TNNI2	Sus scrofa mRNA, clone:MLTL10081A04, expressed in longissimus
SNOWBALL_022556_st	0.0032	0.214312	-1.58	PPARGC1	SEG_AY346131S Sus scrofa peoxisome proliferative activated receptor gamma coactivator 1 (PPARGC1) mRNA, complete cds
SNOWBALL_022574_st	0.0005	0.126953	-1.51	TEGT	Sus scrofa testis enhanced gene transcript (TEGT) mRNA, partial cds
SNOWBALL_022596_st	0.001	0.153017	-1.32	TCRD	Sus scrofa isolate J8214 TCR-delta chain CDR3 region (TCRD) mRNA, partial cds
SNOWBALL_022602_st	0.0029	0.206809	-1.33	TCRD	Sus scrofa isolate J8195 TCR-delta chain CDR3 region (TCRD) mRNA, partial cds
SNOWBALL_022640_st	0.003	0.208785	-1.23		Sus scrofa clone 5 immunoglobulin heavy chain mRNA, partial cds
SNOWBALL_022707_st	0.0063	0.248486	-1.14		SSU15524 Sus scrofa clone pvg8 Ig heavy chain variable VDJ region mRNA, partial cds
SNOWBALL_023069_st	0.0041	0.225554	-1.17		Sus scrofa aldo-keto reductase family 1 member C2-like (LOC733635), mRNA
SNOWBALL_023080_s_st	0.0005	0.126953	1.19	PEG3	Sus scrofa PEG3 (PEG3) mRNA, partial cds
SNOWBALL_023120_s_st	0.0025	0.203208	-1.29	CRISP2	Sus scrofa cysteine-rich secretory protein 2 (CRISP2), mRNA
SNOWBALL_023288_st	0.0066	0.248486	1.17	FABP1	S.scrofa mRNA for liver fatty acid binding protein
SNOWBALL_023291_st	0.0027	0.203208	1.47		S.scrofa PC2 mRNA for pro-hormone convertase
SNOWBALL_023325_s_st	0.0031	0.211289	1.22	LIMA1	Sus scrofa EPLIN-b (LOC100137084), mRNA
SNOWBALL_023352_st	0.0062	0.248486	-1.35	PPARG	Sus scrofa PPARG mRNA for peroxisome proliferator-activated receptor gamma 1b, complete cds
SNOWBALL_023491_st	0.0048	0.233487	1.23	PHKA1	PREDICTED: Sus scrofa similar to phosphorylase kinase, alpha 1 (muscle) (LOC100157833), mRNA
SNOWBALL_023574_s_st	0.0022	0.200917	1.15	PDK3	PREDICTED: Sus scrofa similar to pyruvate dehydrogenase kinase, isozyme 3 (LOC100153858), mRNA
SNOWBALL_023831_st	0.0045	0.232043	-1.15	Ido2	PREDICTED: Sus scrofa similar to Indoleamine 2,3-dioxygenase-like protein 1 (Indoleamine-pyrrole 2,3-dioxygenase-like protein 1) (LOC100153232), mRNA
SNOWBALL_023834_st	0.0061	0.24814	1.27	ZDHHC2	PREDICTED: Sus scrofa similar to Palmitoyltransferase ZDHHC2 (Zinc finger DHHC domain-containing protein 2) (DHHC-2) (LOC100155681), mRNA
SNOWBALL_023901_s_st	0.0055	0.241598	1.31	NCKAP1	PREDICTED: Sus scrofa similar to Nck-associated protein 1 (NAP 1) (p125Nap1) (Membrane-associated protein HEM-2), transcript variant 3 (LOC100158033), mRNA
SNOWBALL_023908_s_st	0.0026	0.203208	-1.15	TTN	PREDICTED: Sus scrofa similar to Titin (Connectin) (Rhabdomyosarcoma antigen MU-RMS-40.14) (LOC100157215), mRNA
SNOWBALL_024027_s_st	0.0009	0.148535	-1.5	COL6A3	PREDICTED: Sus scrofa collagen, type VI, alpha 3, transcript variant 3 (COL6A3), mRNA
SNOWBALL_024047_s_st	0.0066	0.248486	1.12	CAB39	PREDICTED: Sus scrofa similar to Calcium-binding protein 39 (Protein Mo25) (LOC100157453), mRNA
SNOWBALL_024139_s_st	0.0054	0.241598	-1.16	GNB1L	PREDICTED: Sus scrofa similar to guanine nucleotide binding protein beta-subunit-like polypeptide, transcript variant 2 (LOC100152684), mRNA
SNOWBALL_024249_st	0.0005	0.126953	1.16	DUSP18	PREDICTED: Sus scrofa similar to dual specificity phosphatase 18 (LOC100156909), mRNA
SNOWBALL_024270_s_st	0.0013	0.164138	-1.24	ZMAT5	PREDICTED: Sus scrofa similar to Zinc finger, matrin type 5, transcript variant 1 (LOC100156892), mRNA
SNOWBALL_024334_s_st	0.005	0.237223	1.37		PREDICTED: Sus scrofa similar to coenzyme Q5 homolog, methyltransferase (LOC100157055), mRNA
SNOWBALL_024353_s_st	0.0065	0.248486	1.15	TPCN1	PREDICTED: Sus scrofa similar to Two pore calcium channel protein 1 (Voltage-dependent calcium channel protein TPC1) (LOC100151806), partial mRNA
SNOWBALL_024374_st	0.0002	0.102691	-1.21	VSIG10	PREDICTED: Sus scrofa similar to Contactin-2 precursor (Axonin-1) (Axonal glycoprotein TAG-1) (Transient axonal glycoprotein 1) (TAX-1) (LOC100153531), mRNA
SNOWBALL_024633_st	0.0023	0.203208	-1.15	IPMK	PREDICTED: Sus scrofa similar to Inositol polyphosphate multikinase (LOC100156180), mRNA
SNOWBALL_024746_st	0.0002	0.102691	-1.21	TACC2	PREDICTED: Sus scrofa similar to mKIAA4180 protein (LOC100156034), mRNA
SNOWBALL_024776_st	0.0061	0.24814	1.12	SLC18A2	PREDICTED: Sus scrofa similar to Solute carrier family 18 (vesicular monoamine), member 2 (LOC100154950), mRNA
SNOWBALL_024821_s_st	0.0047	0.232043	1.14	XPNPEP1	PREDICTED: Sus scrofa similar to X-prolyl aminopeptidase (aminopeptidase P) 1, soluble (LOC100152688), mRNA
SNOWBALL_024822_s_st	0.0062	0.248486	-1.17	SORCS1	PREDICTED: Sus scrofa similar to SORCS receptor 1, transcript variant 1 (LOC100155686), mRNA
SNOWBALL_024868_st	0.0001	0.0825197	-2.03	KCNIP2	PREDICTED: Sus scrofa Kv channel interacting protein 2, transcript variant 3 (LOC100037948), mRNA
SNOWBALL_024938_st	0.0014	0.166741	1.15	ALDH18A1	PREDICTED: Sus scrofa similar to pyrroline-5-carboxylate synthetase (LOC100151977), mRNA
SNOWBALL_024940_s_st	0.0054	0.241598	1.3	PDLIM1	PREDICTED: Sus scrofa similar to PDZ and LIM domain 1 (elfin) (LOC100155592), mRNA
SNOWBALL_024959_st	0.0039	0.224717	-1.2	Olfr527	PREDICTED: Sus scrofa similar to olfactory receptor Olfr527 (LOC100154095), mRNA
SNOWBALL_025014_s_st	0.002	0.194983	1.22	C10orf88	PREDICTED: Sus scrofa similar to Uncharacterized protein C10orf88 (LOC100157628), partial mRNA
SNOWBALL_025055_st	0.001	0.153017	-1.15	IRAK2	PREDICTED: Sus scrofa similar to interleukin-1 receptor-associated kinase 2 (LOC100151848), mRNA
SNOWBALL_025188_s_st	0.006	0.247559	1.37	TREML1	PREDICTED: Sus scrofa similar to Trem-like transcript 1 protein precursor (TLT-1) (Triggering receptor expressed on myeloid cells-like protein 1) (LOC100154756), mRNA
SNOWBALL_025274_st	0.0014	0.166741	-1.19		Sus scrofa clone D38 mRNA sequence
SNOWBALL_025336_s_st	0.0009	0.148535	1.3	DOC2A	Sus scrofa mRNA, clone:SPL010026A07, expressed in spleen
SNOWBALL_025339_st	0.0046	0.232043	1.12	ATP6AP1	Sus scrofa mRNA, clone:SPL010023A01, expressed in spleen
SNOWBALL_025387_s_st	0.0065	0.248486	-1.24	FMNL2	Sus scrofa mRNA, clone:MLN010051H04, expressed in mesenteric lymph node
SNOWBALL_025409_st	0.0061	0.24814	1.21	PDLIM1	Sus scrofa mRNA, clone:UTR010048E01, expressed in uterus
SNOWBALL_025553_st	0.0037	0.221478	-1.19	BC049352	Sus scrofa mRNA, clone:PBL010024D03, expressed in periphral blood mononuclear cell
SNOWBALL_025581_s_st	0.0004	0.126953	-1.21		Sus scrofa mRNA, clone:UTR010003H02, expressed in uterus
SNOWBALL_025798_st	0.0016	0.177735	1.12	PLEKHA8	Sus scrofa mRNA, clone:THY010064B06, expressed in thymus
SNOWBALL_025839_st	0.0067	0.248486	1.17	HERPUD1	Sus scrofa mRNA, clone:LVRM10013F06, expressed in liver
SNOWBALL_025899_st	0.0004	0.126953	1.32	SH3BGR	Sus scrofa mRNA, clone:OVRM10128C04, expressed in ovary
SNOWBALL_026134_s_st	0.0036	0.220636	1.14	RALBP1	Sus scrofa mRNA, clone:TCH010065B02, expressed in trachea
SNOWBALL_026257_st	0.0037	0.221478	-1.16	CCDC33	Sus scrofa mRNA, clone:TCH010052E12, expressed in trachea
SNOWBALL_026303_s_st	0.0021	0.199677	-1.19		Sus scrofa mRNA, clone:OVRM10024D12, expressed in ovary
SNOWBALL_026368_s_st	0.0054	0.241598	-1.56	SBNO2	Sus scrofa mRNA, clone:OVRM10003F02, expressed in ovary
SNOWBALL_026429_st	0.0063	0.248486	1.26	COX7C	Sus scrofa mRNA, clone:SPL010077C03, expressed in spleen
SNOWBALL_026518_st	0.0059	0.24607	1.19	DNASE1L1	Sus scrofa mRNA, clone:SPL010059D10, expressed in spleen
SNOWBALL_026523_st	0.0043	0.231055	1.2	CMC2	Sus scrofa mRNA, clone:SPL010053A05, expressed in spleen
SNOWBALL_026557_st	0.0012	0.163098	1.21	BCL2	Sus scrofa mRNA, clone:OVR010038H02, expressed in ovary
SNOWBALL_026619_s_st	0.0032	0.214312	-1.31	UTS2	Sus scrofa mRNA for urotensin II transcript variant 2, complete cds
SNOWBALL_026722_st	0.0032	0.214312	-1.26	Igh-V	Sus scrofa partial VDJ heavy chain gene for immunoglobulin heavy chain variable region, clone Pig2 CD5- E2
SNOWBALL_026814_st	0.004	0.225554	-1.17	ACY1	S.scrofa mRNA for aminoacylase I
SNOWBALL_027169_st	0.0002	0.102691	1.29	LASP1	S.scrofa hn-RNA (clone D1T3)
SNOWBALL_027191_st	0.0045	0.232043	1.12		Ssc_hash_S40037808 reru15c_g13.y1 eru Sus scrofa cDNA 5prime, mRNA sequence /clone_end=5prime /gb=EW132715 /gi=182457707 /ug=Ssc.948 /len=648
SNOWBALL_027446_st	0.0007	0.140642	-1.16	LAMA1	Ssc_hash_S18358696 911410 MARC 4PIG Sus scrofa cDNA 5prime, mRNA sequence /clone_end=5prime /gb=CK454137 /gi=40801351 /ug=Ssc.3122 /len=860
SNOWBALL_027940_st	0.0014	0.166741	1.18	UTP6	Ssc_hash_S16764444 828423 MARC 3PIG Sus scrofa cDNA 5prime, mRNA sequence /clone_end=5prime /gb=CF362039 /gi=34161299 /ug=Ssc.6804 /len=678
SNOWBALL_028029_st	0.0047	0.232043	1.42	RHOU	Ssc_hash_S18550042 BX918693 Sus Scrofa library (scan) Sus scrofa cDNA clone scan0035.m.01 5prim, mRNA sequence /clone=scan0035.m.01 /clone_end=5prime /gb=BX918693 /gi=90230720 /ug=Ssc.7451 /len=866
SNOWBALL_028052_st	0.001	0.153017	1.24	LUZP6	Ssc_hash_S19543418 948167 MARC 4PIG Sus scrofa cDNA 3prime, mRNA sequence /clone_end=3prime /gb=CN159132 /gi=46173562 /ug=Ssc.7582 /len=890
SNOWBALL_028096_st	0.0014	0.166741	1.19		Ssc_hash_S18270022 BP166513 full-length enriched swine cDNA library, adult thymus Sus scrofa cDNA clone THY010205F09 5prime, mRNA sequence /clone=THY010205F09 /clone_end=5prime /gb=BP166513 /gi=40415986 /ug=Ssc.7886 /len=686
SNOWBALL_028099_st	0.0043	0.231055	1.18	ASB7	Ssc_hash_S23694612 1102029 MARC 4PIG Sus scrofa cDNA 3prime, mRNA sequence /clone_end=3prime /gb=DN105715 /gi=59780978 /ug=Ssc.7900 /len=824
SNOWBALL_028167_st	0.0033	0.216001	1.24	ATF2	Ssc_hash_S18384560 935339 MARC 4PIG Sus scrofa cDNA 3prime, mRNA sequence /clone_end=3prime /gb=CK464351 /gi=40835632 /ug=Ssc.8318 /len=870
SNOWBALL_028222_st	0.0001	0.0825197	1.41	GUCY1A3	Ssc_hash_S40071530 rfat0115_m24.y1 fat Sus scrofa cDNA 5prime, mRNA sequence /clone_end=5prime /gb=EW166437 /gi=182483091 /ug=Ssc.8549 /len=648
SNOWBALL_028336_st	0.0036	0.220636	1.41	SDPR	Ssc_hash_S6666342 MPL384_2_G04 MPL Sus scrofa cDNA clone pSPORT1 5prime, mRNA sequence /clone=pSPORT1 /clone_end=5prime /gb=CA779843 /gi=26017818 /ug=Ssc.9586 /len=746
SNOWBALL_028346_st	0.0008	0.145547	1.54	CLMP	Ssc_hash_S18551299 BX919950 Sus Scrofa library (scan) Sus scrofa cDNA clone scan0008.b.11 5prim, mRNA sequence /clone=scan0008.b.11 /clone_end=5prime /gb=BX919950 /gi=90239117 /ug=Ssc.9688 /len=815
SNOWBALL_028349_st	0.0026	0.203208	1.27	ARHGAP6	Ssc_hash_S27601572 EST-AR192B11 Porcine Peripheral Blood Cell cDNA library Sus scrofa cDNA clone AR192B11, mRNA sequence /clone=AR192B11 /gb=DV226899 /gi=77594768 /ug=Ssc.9708 /len=707
SNOWBALL_028426_st	0.003	0.208785	1.32		Ssc_hash_S6063748 MI-P-AY1-nqe-g-06-0-UI.s1 MI-P-AY1 Sus scrofa cDNA clone MI-P-AY1-nqe-g-06-0-UI 3prime, mRNA sequence /clone=MI-P-AY1-nqe-g-06-0-UI /clone_end=3prime /gb=BI400561 /gi=15179622 /ug=Ssc.10315 /len=644
SNOWBALL_028481_st	0.0002	0.102691	1.42	SCYL2	Ssc_hash_S26724024 AJ960108 KN404_2 Sus scrofa cDNA clone C0007756g11 3prime, mRNA sequence /clone=C0007756g11 /clone_end=3prime /gb=AJ960108 /gi=74376924 /ug=Ssc.10716 /len=933
SNOWBALL_028558_st	0.0033	0.216001	-1.15	CRCP	Ssc_hash_S6073017 UNL-P-FN-bj-h-08-0-UNL.s1 UNL-P-FN Sus scrofa cDNA clone UNL-P-FN-bj-h-08-0-UNL 3prime, mRNA sequence /clone=UNL-P-FN-bj-h-08-0-UNL /clone_end=3prime /gb=BI182596 /gi=14657005 /ug=Ssc.11442 /len=864
SNOWBALL_028584_st	0.0007	0.140642	-1.26		Ssc_hash_S6074196 UNL-P-FN-br-f-12-0-UNL.s1 UNL-P-FN Sus scrofa cDNA clone UNL-P-FN-br-f-12-0-UNL 3prime, mRNA sequence /clone=UNL-P-FN-br-f-12-0-UNL /clone_end=3prime /gb=BI182978 /gi=14657387 /ug=Ssc.11650 /len=766
SNOWBALL_028817_s_st	0.0034	0.217614	1.13		Ssc_hash_S18380537 930941 MARC 4PIG Sus scrofa cDNA 5prime, mRNA sequence /clone_end=5prime /gb=CK460646 /gi=40831927 /ug=Ssc.13478 /len=887
SNOWBALL_028838_st	0.0013	0.164138	1.25	PRRC1	Ssc_hash_S23776610 999382 MARC 4PIG Sus scrofa cDNA 5prime, mRNA sequence /clone_end=5prime /gb=DN134229 /gi=59828546 /ug=Ssc.13558 /len=920
SNOWBALL_028857_st	0.0036	0.220636	-1.16	SNAP25	Ssc_hash_S6083735 MI-P-NA-aes-f-07-1-UM.s1 MI-P-NA Sus scrofa cDNA clone MI-P-NA-aes-f-07-1-UM 3prime, mRNA sequence /clone=MI-P-NA-aes-f-07-1-UM /clone_end=3prime /gb=BQ602970 /gi=21549696 /ug=Ssc.13636 /len=568
SNOWBALL_028870_st	0.0058	0.244994	-1.17	PHYHD1	Ssc_hash_S6084024 MI-P-NA-afr-d-02-1-UM.s1 MI-P-NA Sus scrofa cDNA clone MI-P-NA-afr-d-02-1-UM 3prime, mRNA sequence /clone=MI-P-NA-afr-d-02-1-UM /clone_end=3prime /gb=BQ603259 /gi=21549985 /ug=Ssc.13708 /len=519
SNOWBALL_028871_st	0.0021	0.199677	1.21		Ssc_hash_S6084037 MI-P-NA-afr-e-05-1-UM.s1 MI-P-NA Sus scrofa cDNA clone MI-P-NA-afr-e-05-1-UM 3prime, mRNA sequence /clone=MI-P-NA-afr-e-05-1-UM /clone_end=3prime /gb=BQ603272 /gi=21549998 /ug=Ssc.13714 /len=637
SNOWBALL_029051_st	0.0016	0.177735	1.17	CNST	Ssc_hash_S18546119 BX914770 Sus Scrofa library (scan) Sus scrofa cDNA clone scan0028.l.08 5prim, mRNA sequence /clone=scan0028.l.08 /clone_end=5prime /gb=BX914770 /gi=90239496 /ug=Ssc.16441 /len=848
SNOWBALL_029151_st	0.0037	0.221478	-1.16	ADCYAP1R1	Ssc_hash_S18557126 BX925777 Sus Scrofa library (scan) Sus scrofa cDNA clone scan0021.n.23 5prim, mRNA sequence /clone=scan0021.n.23 /clone_end=5prime /gb=BX925777 /gi=90243211 /ug=Ssc.17736 /len=877
SNOWBALL_029219_st	0.005	0.237223	-1.17	DDN	Ssc_hash_S31133744 1573781 MARC 3PIG Sus scrofa cDNA 5prime, mRNA sequence /clone_end=5prime /gb=DY437582 /gi=87238885 /ug=Ssc.18089 /len=729
SNOWBALL_029283_st	0.0001	0.0825197	1.3	TTC7B	Ssc_hash_S31114706 1533677 MARC 3PIG Sus scrofa cDNA 5prime, mRNA sequence /clone_end=5prime /gb=DY418544 /gi=87219847 /ug=Ssc.18412 /len=707
SNOWBALL_029305_st	0.0024	0.203208	1.39		Ssc_hash_S23763550 1121247 MARC 4PIG Sus scrofa cDNA 3prime, mRNA sequence /clone_end=3prime /gb=DN121169 /gi=59815448 /ug=Ssc.18589 /len=837
SNOWBALL_029339_st	0.0001	0.0825197	1.47	PRKAR2B	Ssc_hash_S6057581 MI-P-H3-adl-a-08-1-UM.s1 MI-P-H3 Sus scrofa cDNA clone MI-P-H3-adl-a-08-1-UM 3prime, mRNA sequence /clone=MI-P-H3-adl-a-08-1-UM /clone_end=3prime /gb=BF712713 /gi=12012188 /ug=Ssc.18734 /len=678
SNOWBALL_029567_st	0.001	0.153017	1.42	ARHGEF12	Ssc_hash_S18383420 934442 MARC 4PIG Sus scrofa cDNA 5prime, mRNA sequence /clone_end=5prime /gb=CK463529 /gi=40834810 /ug=Ssc.20184 /len=896
SNOWBALL_029667_st	0.005	0.237223	-1.15		Ssc_hash_S17514328 BX668897 Sus Scrofa library (scac) Sus scrofa cDNA clone scac0030.j.09 5prim, mRNA sequence /clone=scac0030.j.09 /clone_end=5prime /gb=BX668897 /gi=90227218 /ug=Ssc.21394 /len=770
SNOWBALL_029684_st	0.0045	0.232043	1.19	RGL1	Ssc_hash_S18556320 BX924971 Sus Scrofa library (scan) Sus scrofa cDNA clone scan0016.j.04 5prim, mRNA sequence /clone=scan0016.j.04 /clone_end=5prime /gb=BX924971 /gi=90239834 /ug=Ssc.21579 /len=876
SNOWBALL_029749_st	0.0018	0.191659	1.2	WDR26	Ssc_hash_S17502152 866918 MARC 4PIG Sus scrofa cDNA 3prime, mRNA sequence /clone_end=3prime /gb=CF789628 /gi=37794189 /ug=Ssc.21945 /len=678
SNOWBALL_029826_st	0.0001	0.0825197	-1.19		Ssc_hash_S17504684 885074 MARC 4PIG Sus scrofa cDNA 3prime, mRNA sequence /clone_end=3prime /gb=CF792184 /gi=37796745 /ug=Ssc.22346 /len=612
SNOWBALL_030001_st	0.0006	0.132031	1.25	LUZP6	Ssc_hash_S31108560 1518164 MARC 3PIG Sus scrofa cDNA 3prime, mRNA sequence /clone_end=3prime /gb=DY412398 /gi=87213701 /ug=Ssc.23888 /len=676
SNOWBALL_030344_st	0.0058	0.244994	1.14		Ssc_hash_S23689635 1000116 MARC 4PIG Sus scrofa cDNA 5prime, mRNA sequence /clone_end=5prime /gb=DN100738 /gi=59773065 /ug=Ssc.25216 /len=901
SNOWBALL_030438_st	0.0046	0.232043	1.18	BC031361	Ssc_hash_S18378462 922957 MARC 4PIG Sus scrofa cDNA 5prime, mRNA sequence /clone_end=5prime /gb=CK458571 /gi=40829852 /ug=Ssc.26138 /len=889
SNOWBALL_030479_st	0.0067	0.248486	1.13	APAF1	Ssc_hash_S23772497 1144425 MARC 4PIG Sus scrofa cDNA 3prime, mRNA sequence /clone_end=3prime /gb=DN130116 /gi=59824397 /ug=Ssc.26372 /len=838
SNOWBALL_030521_st	0.0065	0.248486	-1.14	CBLN2	Ssc_hash_S19540568 944077 MARC 4PIG Sus scrofa cDNA 5prime, mRNA sequence /clone_end=5prime /gb=CN156664 /gi=46171094 /ug=Ssc.26581 /len=852
SNOWBALL_030574_st	0.0059	0.24607	1.12	FAM122C	Ssc_hash_S19541402 946210 MARC 4PIG Sus scrofa cDNA 5prime, mRNA sequence /clone_end=5prime /gb=CN157498 /gi=46171928 /ug=Ssc.26754 /len=714
SNOWBALL_030656_st	0.0002	0.102691	1.27		Ssc_hash_S26718939 AJ955023 KN404_1 Sus scrofa cDNA clone C0007736m04 3prime, mRNA sequence /clone=C0007736m04 /clone_end=3prime /gb=AJ955023 /gi=74371839 /ug=Ssc.27029 /len=883
SNOWBALL_030739_st	0.0058	0.244994	1.18	CCDC50	Ssc_hash_S18280305 BP436202 full-length enriched swine cDNA library, adult lung Sus scrofa cDNA clone LNG010011D04 5prime, mRNA sequence /clone=LNG010011D04 /clone_end=5prime /gb=BP436202 /gi=40426269 /ug=Ssc.27377 /len=895
SNOWBALL_030757_st	0.0021	0.199677	1.22		Ssc_hash_S19542422 947317 MARC 4PIG Sus scrofa cDNA 5prime, mRNA sequence /clone_end=5prime /gb=CN158518 /gi=46172948 /ug=Ssc.27460 /len=519
SNOWBALL_030796_st	0.0047	0.232043	1.6		Ssc_hash_S16765501 830922 MARC 3PIG Sus scrofa cDNA 3prime, mRNA sequence /clone_end=3prime /gb=CF363096 /gi=34163402 /ug=Ssc.27850 /len=706
SNOWBALL_031052_st	0.0006	0.132031	1.41	CTDSPL	Ssc_hash_S17499800 855133 MARC 4PIG Sus scrofa cDNA 5prime, mRNA sequence /clone_end=5prime /gb=CF787256 /gi=37791817 /ug=Ssc.29313 /len=673
SNOWBALL_031089_st	0.0033	0.216001	1.14	TESK2	Ssc_hash_S39975298 rduo402b_l14.y1 duo Sus scrofa cDNA 5prime, mRNA sequence /clone_end=5prime /gb=EW070363 /gi=181287682 /ug=Ssc.29486 /len=531
SNOWBALL_031146_st	0.0061	0.24814	1.15	CHST3	Ssc_hash_S18265903 BP162394 full-length enriched swine cDNA library, adult thymus Sus scrofa cDNA clone THY010056C06 5prime, mRNA sequence /clone=THY010056C06 /clone_end=5prime /gb=BP162394 /gi=40411867 /ug=Ssc.29835 /len=852
SNOWBALL_031211_st	0.003	0.208785	-1.17	VTI1A	Ssc_hash_S34507196 DB807710 full-length enriched swine cDNA library, adult lung Sus scrofa cDNA 3prime, mRNA sequence /clone=LNG010097D05 /clone_end=3prime /gb=DB807710 /gi=112779143 /ug=Ssc.30726 /len=867
SNOWBALL_031254_st	0.004	0.225554	1.15	NEK6	Ssc_hash_S34499845 DB812145 full-length enriched swine cDNA library, adult ovary Sus scrofa cDNA 3prime, mRNA sequence /clone=OVRM10019D03 /clone_end=3prime /gb=DB812145 /gi=112770105 /ug=Ssc.31753 /len=860
SNOWBALL_031321_st	0.0022	0.200917	-1.16	LRRN1	Ssc_hash_S6076883 UNL-P-FN-al-f-04-0-UNL.s1 UNL-P-FN Sus scrofa cDNA clone UNL-P-FN-al-f-04-0-UNL 3prime, mRNA sequence /clone=UNL-P-FN-al-f-04-0-UNL /clone_end=3prime /gb=BI181508 /gi=14655917 /ug=Ssc.32692 /len=712
SNOWBALL_031422_st	0.0067	0.248486	1.3	XIRP2	Ssc_hash_S31115183 1534556 MARC 3PIG Sus scrofa cDNA 5prime, mRNA sequence /clone_end=5prime /gb=DY419021 /gi=87220324 /ug=Ssc.33163 /len=596
SNOWBALL_031452_st	0.0057	0.244994	-1.17		Ssc_hash_S18281015 BP436912 full-length enriched swine cDNA library, adult lung Sus scrofa cDNA clone LNG010109D12 5prime, mRNA sequence /clone=LNG010109D12 /clone_end=5prime /gb=BP436912 /gi=40426979 /ug=Ssc.33356 /len=878
SNOWBALL_031496_st	0.0013	0.164138	1.25	EIF5A2	Ssc_hash_S41576840 PIC-B-1112 Sus Scrofa Adipocyte Zap Express Library Before differentiation Sus scrofa cDNA clone SS-AB-4-2a-T3_C20, mRNA sequence /clone=SS-AB-4-2a-T3_C20 /gb=EH007725 /gi=161440976 /ug=Ssc.33521 /len=686
SNOWBALL_031497_st	0.0054	0.241598	1.2	STARD13	Ssc_hash_S31102977 1499897 MARC 3PIG Sus scrofa cDNA 3prime, mRNA sequence /clone_end=3prime /gb=DY406815 /gi=87208118 /ug=Ssc.33530 /len=701
SNOWBALL_031513_st	0.0015	0.173291	-1.19	ID4	Ssc_hash_S29990264 PDUts2093A01 Porcine testis cDNA library II Sus scrofa cDNA clone PDUts2093A01 5prime, mRNA sequence /clone=PDUts2093A01 /clone_end=5prime /gb=CX064738 /gi=84140880 /ug=Ssc.33613 /len=552
SNOWBALL_031585_st	0.0002	0.102691	-1.16		Ssc_hash_S29981280 PDUts1171B01 Porcine testis cDNA library I Sus scrofa cDNA clone PDUts1171B01 5prime, mRNA sequence /clone=PDUts1171B01 /clone_end=5prime /gb=CV877938 /gi=84131898 /ug=Ssc.34023 /len=573
SNOWBALL_031909_st	0.0061	0.24814	1.18		Ssc_hash_S26725671 AJ961755 KN404_2 Sus scrofa cDNA clone C0007757a23 5prime, mRNA sequence /clone=C0007757a23 /clone_end=5prime /gb=AJ961755 /gi=74378571 /ug=Ssc.35679 /len=811
SNOWBALL_031977_st	0.0029	0.206809	1.14	ARGLU1	Ssc_hash_S26713936 AJ950020 KN404_1 Sus scrofa cDNA clone C0007745l24 3prime, mRNA sequence /clone=C0007745l24 /clone_end=3prime /gb=AJ950020 /gi=74366836 /ug=Ssc.35993 /len=934
SNOWBALL_032035_st	0.0062	0.248486	-1.16		Ssc_hash_S26720221 AJ956305 KN404_2 Sus scrofa cDNA clone C0007759f18 3prime, mRNA sequence /clone=C0007759f18 /clone_end=3prime /gb=AJ956305 /gi=74373121 /ug=Ssc.36269 /len=854
SNOWBALL_032090_st	0.0064	0.248486	-1.13		Ssc_hash_S26716775 AJ952859 KN404_1 Sus scrofa cDNA clone C0007739a15 3prime, mRNA sequence /clone=C0007739a15 /clone_end=3prime /gb=AJ952859 /gi=74369675 /ug=Ssc.36582 /len=571
SNOWBALL_032198_st	0.0006	0.132031	1.37	SORT1	Ssc_hash_S26394008 BW960625 full-length enriched swine cDNA library, adult alveolar macrophage Sus scrofa cDNA clone AMP010078D10 5prime, mRNA sequence /clone=AMP010078D10 /clone_end=5prime /gb=BW960625 /gi=71973430 /ug=Ssc.37494 /len=717
SNOWBALL_032326_st	0.0047	0.232043	1.17	NRP1	Ssc_hash_S26650278 BW981341 full-length enriched swine cDNA library, adult intestine Sus scrofa cDNA clone ITT010060D12 5prime, mRNA sequence /clone=ITT010060D12 /clone_end=5prime /gb=BW981341 /gi=74258181 /ug=Ssc.38078 /len=822
SNOWBALL_032340_st	0.0004	0.126953	1.19	ASXL2	Ssc_hash_S23760199 1117521 MARC 4PIG Sus scrofa cDNA 5prime, mRNA sequence /clone_end=5prime /gb=DN117818 /gi=59812078 /ug=Ssc.38157 /len=799
SNOWBALL_032400_st	0.0062	0.248486	-1.11	CD46	Ssc_hash_S19537032 940243 MARC 4PIG Sus scrofa cDNA 3prime, mRNA sequence /clone_end=3prime /gb=CN153152 /gi=46167582 /ug=Ssc.38423 /len=648
SNOWBALL_032403_st	0.004	0.225554	1.13	MYL12A	Ssc_hash_S34498339 DB815309 full-length enriched swine cDNA library, adult ovary Sus scrofa cDNA 3prime, mRNA sequence /clone=OVRM10214E09 /clone_end=3prime /gb=DB815309 /gi=112751651 /ug=Ssc.38430 /len=836
SNOWBALL_032608_st	0.0031	0.211289	-1.18		Ssc_hash_S23764959 1122807 MARC 4PIG Sus scrofa cDNA 3prime, mRNA sequence /clone_end=3prime /gb=DN122578 /gi=59816857 /ug=Ssc.40347 /len=809
SNOWBALL_032736_st	0.0052	0.241598	1.2		Ssc_hash_S20947078 AJ658801 KN277 Sus scrofa cDNA clone C0005213_P15, mRNA sequence /clone=C0005213_P15 /gb=AJ658801 /gi=49342870 /ug=Ssc.41385 /len=661
SNOWBALL_032868_st	0.0063	0.248486	1.41	SLC6A4	Ssc_hash_S17526879 BX675837 Sus Scrofa library (scac) Sus scrofa cDNA clone scac0034.i.24 3prim, mRNA sequence /clone=scac0034.i.24 /clone_end=3prime /gb=BX675837 /gi=90235517 /ug=Ssc.42385 /len=902
SNOWBALL_032921_st	0.0035	0.220636	1.26		Ssc_hash_S18290360 BP142085 full-length enriched swine cDNA library, adult ovary Sus scrofa cDNA clone OVR010003B12 5prime, mRNA sequence /clone=OVR010003B12 /clone_end=5prime /gb=BP142085 /gi=40391556 /ug=Ssc.42819 /len=847
SNOWBALL_032962_st	0.0009	0.148535	1.18	CEP170	Ssc_hash_S26716786 AJ952870 KN404_1 Sus scrofa cDNA clone C0007738c12 3prime, mRNA sequence /clone=C0007738c12 /clone_end=3prime /gb=AJ952870 /gi=74369686 /ug=Ssc.43135 /len=768
SNOWBALL_033004_st	0.0058	0.244994	-1.15	RGD1565192	Ssc_hash_S20938368 AJ650091 CSEQRAN19 Sus scrofa cDNA clone C0003274_G03, mRNA sequence /clone=C0003274_G03 /gb=AJ650091 /gi=49326936 /ug=Ssc.43431 /len=552
SNOWBALL_033016_st	0.004	0.225554	1.19	TXNRD3	Ssc_hash_S18550157 BX918808 Sus Scrofa library (scan) Sus scrofa cDNA clone scan0002.o.06 5prim, mRNA sequence /clone=scan0002.o.06 /clone_end=5prime /gb=BX918808 /gi=90230137 /ug=Ssc.43531 /len=973
SNOWBALL_033088_st	0.0021	0.199677	1.35	TCF4	Ssc_hash_S26719940 AJ956024 KN404_2 Sus scrofa cDNA clone C0007752d09 3prime, mRNA sequence /clone=C0007752d09 /clone_end=3prime /gb=AJ956024 /gi=74372840 /ug=Ssc.43945 /len=822
SNOWBALL_033136_st	0.0005	0.126953	1.37	TAL1	Ssc_hash_S31115597 1535008 MARC 3PIG Sus scrofa cDNA 5prime, mRNA sequence /clone_end=5prime /gb=DY419435 /gi=87220738 /ug=Ssc.44169 /len=654
SNOWBALL_033144_st	0.0013	0.164138	1.26	BRCA2	Ssc_hash_S23763192 1120859 MARC 4PIG Sus scrofa cDNA 5prime, mRNA sequence /clone_end=5prime /gb=DN120811 /gi=59815090 /ug=Ssc.44218 /len=812
SNOWBALL_033158_st	0.0031	0.211289	1.31	MOBKL1A	Ssc_hash_S50196576 susfleck_FC_N_38_G04 SUSFLECK Fat Cell Normalized Sus scrofa cDNA clone 38_G04, mRNA sequence /clone=38_G04 /gb=FD628412 /gi=221024365 /ug=Ssc.44291 /len=733
SNOWBALL_033192_st	0.0026	0.203208	1.19	MAN2A1	Ssc_hash_S18356260 907284 MARC 4PIG Sus scrofa cDNA 3prime, mRNA sequence /clone_end=3prime /gb=CK451729 /gi=40798943 /ug=Ssc.44463 /len=855
SNOWBALL_033241_st	0.0018	0.191659	-1.16		Ssc_hash_S18380355 930742 MARC 4PIG Sus scrofa cDNA 5prime, mRNA sequence /clone_end=5prime /gb=CK460464 /gi=40831745 /ug=Ssc.45008 /len=738
SNOWBALL_033293_st	0.0014	0.166741	-1.17		Ssc_hash_S23762197 1119771 MARC 4PIG Sus scrofa cDNA 3prime, mRNA sequence /clone_end=3prime /gb=DN119816 /gi=59814077 /ug=Ssc.45213 /len=741
SNOWBALL_033295_st	0.0023	0.203208	1.17	SACM1L	Ssc_hash_S23761500 1118963 MARC 4PIG Sus scrofa cDNA 3prime, mRNA sequence /clone_end=3prime /gb=DN119119 /gi=59813379 /ug=Ssc.45223 /len=827
SNOWBALL_033623_st	0.0048	0.233487	1.2		Ssc_hash_S18359130 915061 MARC 4PIG Sus scrofa cDNA 5prime, mRNA sequence /clone_end=5prime /gb=CK454571 /gi=40801785 /ug=Ssc.47163 /len=705
SNOWBALL_033670_st	0.0058	0.244994	-1.13	RAB7B	Ssc_hash_S31106958 1515474 MARC 3PIG Sus scrofa cDNA 5prime, mRNA sequence /clone_end=5prime /gb=DY410796 /gi=87212099 /ug=Ssc.47359 /len=629
SNOWBALL_033709_st	0.0017	0.18528	1.24		Ssc_hash_S29974692 PDUts1090D02 Porcine testis cDNA library I Sus scrofa cDNA clone PDUts1090D02 5prime similar to homologue to embAL834364.1 Homo sapiens mRNA; cDNA DKFZp762C1112 (from clone DKFZp762C1112), mRNA sequence /clone=PDUts1090D02 /clone_end=5prime /gb=CV871350 /gi=84125310 /ug=Ssc.47524 /len=679
SNOWBALL_033821_st	0.0064	0.248486	-1.12	REPS2	Ssc_hash_S31127878 1556476 MARC 3PIG Sus scrofa cDNA 3prime, mRNA sequence /clone_end=3prime /gb=DY431716 /gi=87233019 /ug=Ssc.47984 /len=646
SNOWBALL_033847_st	0.0008	0.145547	-1.18	FNDC4	Ssc_hash_S31124416 1551696 MARC 3PIG Sus scrofa cDNA 5prime, mRNA sequence /clone_end=5prime /gb=DY428254 /gi=87229557 /ug=Ssc.48122 /len=663
SNOWBALL_033943_st	0.0062	0.248486	1.14	TAF6L	Ssc_hash_S18270307 BP166798 full-length enriched swine cDNA library, adult thymus Sus scrofa cDNA clone THY010097F12 5prime, mRNA sequence /clone=THY010097F12 /clone_end=5prime /gb=BP166798 /gi=40416271 /ug=Ssc.48874 /len=788
SNOWBALL_033962_st	0.0044	0.232043	1.13	SLC35B4	Ssc_hash_S19543369 948639 MARC 4PIG Sus scrofa cDNA 3prime, mRNA sequence /clone_end=3prime /gb=CN159553 /gi=46173983 /ug=Ssc.48956 /len=902
SNOWBALL_034010_st	0.0002	0.102691	1.55	NEURL1B	Ssc_hash_S34513285 DB790556 full-length enriched swine cDNA library, adult adrenal gland Sus scrofa cDNA clone ADR010102D01 5prime, mRNA sequence /clone=ADR010102D01 /clone_end=5prime /gb=DB790556 /gi=112754251 /ug=Ssc.49205 /len=891
SNOWBALL_034066_st	0.0039	0.224717	-1.17	KCNJ10	Ssc_hash_S50178795 susfleck_LV_N_44_A10 SUSFLECK Liver Normalized Sus scrofa cDNA clone 44_A10, mRNA sequence /clone=44_A10 /gb=FD610631 /gi=221021969 /ug=Ssc.49447 /len=668
SNOWBALL_034096_st	0.002	0.194983	-1.18	NRF1	Ssc_hash_S26721451 AJ957535 KN404_2 Sus scrofa cDNA clone C0007754l11 3prime, mRNA sequence /clone=C0007754l11 /clone_end=3prime /gb=AJ957535 /gi=74374351 /ug=Ssc.49554 /len=756
SNOWBALL_034101_st	0.0006	0.132031	1.16	MYO1C	Ssc_hash_S34510021 DB788964 full-length enriched swine cDNA library, adult adrenal gland Sus scrofa cDNA clone ADR010084D05 5prime, mRNA sequence /clone=ADR010084D05 /clone_end=5prime /gb=DB788964 /gi=112746044 /ug=Ssc.49619 /len=844
SNOWBALL_034230_st	0.0067	0.248486	1.19	ANO6	Ssc_hash_S23771494 1143237 MARC 4PIG Sus scrofa cDNA 3prime, mRNA sequence /clone_end=3prime /gb=DN129113 /gi=59823392 /ug=Ssc.51303 /len=742
SNOWBALL_034235_st	0.0039	0.224717	-1.14	PLB1	Ssc_hash_S22271974 CJ008335 full-length enriched swine cDNA library, adult mesenteric lymph node Sus scrofa cDNA clone MLN01F120008 5prime, mRNA sequence /clone=MLN01F120008 /clone_end=5prime /gb=CJ008335 /gi=54499033 /ug=Ssc.51377 /len=711
SNOWBALL_034335_st	0.0041	0.225554	1.14		Ssc_hash_S38479570 EST-AO196C05 Spleen from PRRSV-infected pig Sus scrofa cDNA clone AO196C05, mRNA sequence /clone=AO196C05 /gb=ES444722 /gi=146286312 /ug=Ssc.53612 /len=792
SNOWBALL_034482_st	0.0001	0.0825197	1.36	APLP2	Ssc_hash_S17517986 BX672555 Sus Scrofa library (scac) Sus scrofa cDNA clone scac0034.f.08 5prim, mRNA sequence /clone=scac0034.f.08 /clone_end=5prime /gb=BX672555 /gi=90234785 /ug=Ssc.54888 /len=821
SNOWBALL_034496_st	0.0031	0.211289	1.2	NRP1	Ssc_hash_S23690331 1096255 MARC 4PIG Sus scrofa cDNA 5prime, mRNA sequence /clone_end=5prime /gb=DN101430 /gi=59774206 /ug=Ssc.54970 /len=890
SNOWBALL_034535_st	0.0051	0.239996	1.17	CAPRIN1	Ssc_hash_S38479786 EST-AO198H03 Alveolar macrophage from PRRSV-infected pig Sus scrofa cDNA clone AO198H03, mRNA sequence /clone=AO198H03 /gb=ES444938 /gi=146286528 /ug=Ssc.55241 /len=779
SNOWBALL_034716_st	0.0004	0.126953	1.2	FLNA	Ssc_hash_S23762134 1119705 MARC 4PIG Sus scrofa cDNA 3prime, mRNA sequence /clone_end=3prime /gb=DN119753 /gi=59814013 /ug=Ssc.56336 /len=581
SNOWBALL_034750_st	0.0022	0.200917	1.2	PTPLAD1	Ssc_hash_S17516362 BX670931 Sus Scrofa library (scac) Sus scrofa cDNA clone scac0033.n.02 3prim, mRNA sequence /clone=scac0033.n.02 /clone_end=3prime /gb=BX670931 /gi=90245265 /ug=Ssc.56575 /len=866
SNOWBALL_034811_st	0.0016	0.177735	1.22		Ssc_hash_S23692775 1099111 MARC 4PIG Sus scrofa cDNA 3prime, mRNA sequence /clone_end=3prime /gb=DN103874 /gi=59777222 /ug=Ssc.56969 /len=899
SNOWBALL_034953_st	0.002	0.194983	1.35	PDLIM5	Ssc_hash_S18332061 BP459127 full-length enriched swine cDNA library, adult ovary Sus scrofa cDNA clone OVRM10185E09 5prime, mRNA sequence /clone=OVRM10185E09 /clone_end=5prime /gb=BP459127 /gi=40473902 /ug=Ssc.58579 /len=730
SNOWBALL_034960_st	0.0037	0.221478	1.41	WWC2	Ssc_hash_S23701189 1111468 MARC 4PIG Sus scrofa cDNA 5prime, mRNA sequence /clone_end=5prime /gb=DN112292 /gi=59790958 /ug=Ssc.58754 /len=884
SNOWBALL_034969_st	0.0039	0.224717	1.18		Ssc_hash_S18384459 935632 MARC 4PIG Sus scrofa cDNA 3prime, mRNA sequence /clone_end=3prime /gb=CK464612 /gi=40835893 /ug=Ssc.58779 /len=871
SNOWBALL_034994_st	0.002	0.194983	1.18	RNMTL1	Ssc_hash_S40360579 rnlu1840b_k15.y1 nlu Sus scrofa cDNA 5prime, mRNA sequence /clone_end=5prime /gb=EW455186 /gi=182747190 /ug=Ssc.58954 /len=530
SNOWBALL_035078_st	0.0035	0.220636	-1.16	SYNPO	Ssc_hash_S40277991 rmcp21c_a12.y1 mcp Sus scrofa cDNA 5prime, mRNA sequence /clone_end=5prime /gb=EW372898 /gi=182828772 /ug=Ssc.60098 /len=671
SNOWBALL_035125_st	0.0019	0.194983	-1.16		Ssc_hash_S50199085 susfleck_FC_N_38_C05 SUSFLECK Fat Cell Normalized Sus scrofa cDNA clone 38_C05, mRNA sequence /clone=38_C05 /gb=FD630921 /gi=220992497 /ug=Ssc.60281 /len=736
SNOWBALL_035156_st	0.0032	0.214312	-1.18		Ssc_hash_S40096183 rpfco0108_c3.y1 fco Sus scrofa cDNA 5prime, mRNA sequence /clone_end=5prime /gb=EW191090 /gi=182531684 /ug=Ssc.60380 /len=628
SNOWBALL_035190_st	0.0018	0.191659	1.17		Ssc_hash_S6006472 301903 MARC 1PIG Sus scrofa cDNA 5prime, mRNA sequence /clone_end=5prime /gb=BG383695 /gi=13308167 /ti=448050975 /ug=Ssc.60486 /len=577
SNOWBALL_035269_st	0.0002	0.102691	-1.17	RELT	Ssc_hash_S39985304 rebs26c_b20.y1 ebs Sus scrofa cDNA 5prime, mRNA sequence /clone_end=5prime /gb=EW080369 /gi=181374351 /ug=Ssc.60802 /len=566
SNOWBALL_035330_st	0.0006	0.132031	1.19	COLQ	Ssc_hash_S40157897 rhyp24c_j19.y1 hyp Sus scrofa cDNA 5prime, mRNA sequence /clone_end=5prime /gb=EW252804 /gi=182449302 /ug=Ssc.61062 /len=502
SNOWBALL_035341_st	0.0004	0.126953	-1.2		Ssc_hash_S6039872 364828 MARC 2PIG Sus scrofa cDNA 5prime, mRNA sequence /clone_end=5prime /gb=BI339755 /gi=15033038 /ti=470945505 /ug=Ssc.61108 /len=534
SNOWBALL_035385_st	0.0017	0.18528	1.19		Ssc_hash_S39814050 rcbl0_008774.y1 cbl Sus scrofa cDNA 5prime, mRNA sequence /clone_end=5prime /gb=EV909328 /gi=178636336 /ug=Ssc.61284 /len=562
SNOWBALL_035430_st	0.0057	0.244994	1.45	SDPR	Ssc_hash_S26734385 AJ945367 CSEQRAN17 Sus scrofa cDNA clone C0007317b05 5prime, mRNA sequence /clone=C0007317b05 /clone_end=5prime /gb=AJ945367 /gi=74362109 /ug=Ssc.61518 /len=810
SNOWBALL_035457_st	0.0066	0.248486	1.2	ARHGAP6	Ssc_hash_S40276030 rmcp35c_o8.y1 mcp Sus scrofa cDNA 5prime, mRNA sequence /clone_end=5prime /gb=EW370937 /gi=182735105 /ug=Ssc.61650 /len=554
SNOWBALL_035530_st	0.0042	0.229416	1.75	TMEM47	Ssc_hash_S17504469 880289 MARC 4PIG Sus scrofa cDNA 5prime, mRNA sequence /clone_end=5prime /gb=CF791925 /gi=37796486 /ug=Ssc.61931 /len=687
SNOWBALL_035539_st	0.0054	0.241598	1.13	XYLT1	Ssc_hash_S18354212 893240 MARC 4PIG Sus scrofa cDNA 5prime, mRNA sequence /clone_end=5prime /gb=CK449653 /gi=40796867 /ug=Ssc.61964 /len=616
SNOWBALL_035567_st	0.0066	0.248486	-1.15	GPRIN1	Ssc_hash_S17518114 BX672684 Sus Scrofa library (scac) Sus scrofa cDNA clone scac0041.o.16 5prim, mRNA sequence /clone=scac0041.o.16 /clone_end=5prime /gb=BX672684 /gi=90236794 /ug=Ssc.62046 /len=794
SNOWBALL_035675_st	0.006	0.247559	-1.14	SPRR2G	Ssc_hash_S18552767 BX921418 Sus Scrofa library (scan) Sus scrofa cDNA clone scan0002.a.10 5prim, mRNA sequence /clone=scan0002.a.10 /clone_end=5prime /gb=BX921418 /gi=90230002 /ug=Ssc.62527 /len=682
SNOWBALL_035731_s_st	0.0027	0.203208	1.17	CASC5	Ssc_hash_S40014745 reje01b_n22.y1 eje Sus scrofa cDNA 5prime, mRNA sequence /clone_end=5prime /gb=EW109654 /gi=182505848 /ug=Ssc.62719 /len=577
SNOWBALL_035863_st	0.0002	0.102691	1.35	RHOBTB1	Ssc_hash_S26644701 BW955252 full-length enriched swine cDNA library, adult alveolar macrophage Sus scrofa cDNA clone AMP010004F01 5prime, mRNA sequence /clone=AMP010004F01 /clone_end=5prime /gb=BW955252 /gi=74252604 /ug=Ssc.63412 /len=700
SNOWBALL_036205_st	0.0024	0.203208	1.27	ZC3H12C	Ssc_hash_S39871320 rpigca0_015717.y1 clu Sus scrofa cDNA 5prime, mRNA sequence /clone_end=5prime /gb=EV966402 /gi=178599802 /ug=Ssc.65507 /len=621
SNOWBALL_036383_st	0.0012	0.163098	1.14		Ssc_hash_S39947172 rpigcf0_006623.y1 ctl Sus scrofa cDNA 5prime, mRNA sequence /clone_end=5prime /gb=EW042237 /gi=181299482 /ug=Ssc.66514 /len=541
SNOWBALL_036420_st	0.0011	0.154976	-1.17	SEC16B	Ssc_hash_S50178604 susfleck_LV_N_28_C01 SUSFLECK Liver Normalized Sus scrofa cDNA clone 28_C01, mRNA sequence /clone=28_C01 /gb=FD610440 /gi=220998664 /ug=Ssc.66774 /len=670
SNOWBALL_036482_st	0.0026	0.203208	-1.17		Ssc_hash_S39995558 recc2818c_b14.y1 ecc Sus scrofa cDNA 5prime, mRNA sequence /clone_end=5prime /gb=EW090467 /gi=181299686 /ug=Ssc.67050 /len=522
SNOWBALL_036499_st	0.0064	0.248486	1.34	CDR1	Ssc_hash_S40003629 rece13c_g23.y1 ece Sus scrofa cDNA 5prime, mRNA sequence /clone_end=5prime /gb=EW098538 /gi=181265710 /ug=Ssc.67130 /len=523
SNOWBALL_036612_st	0.0001	0.0825197	-1.29		Ssc_hash_S40117727 rfli703b_o22.y1 fli Sus scrofa cDNA 5prime, mRNA sequence /clone_end=5prime /gb=EW212634 /gi=182473216 /ug=Ssc.68030 /len=615
SNOWBALL_036651_st	0.0008	0.145547	1.22	FAM123B	Ssc_hash_S40179204 rjca17c_k8.y1 jca Sus scrofa cDNA 5prime, mRNA sequence /clone_end=5prime /gb=EW274111 /gi=182479000 /ug=Ssc.68333 /len=549
SNOWBALL_036717_st	0.0012	0.163098	1.35	GP1BA	Ssc_hash_S40314381 rnbm30b_n20.y1 nbm Sus scrofa cDNA 5prime, mRNA sequence /clone_end=5prime /gb=EW408988 /gi=182812679 /ug=Ssc.68877 /len=668
SNOWBALL_036742_st	0.0059	0.24607	-1.15	KRT31	Ssc_hash_S40351015 rnep09c_i8.y1 nep Sus scrofa cDNA 5prime, mRNA sequence /clone_end=5prime /gb=EW445622 /gi=182830610 /ug=Ssc.69039 /len=593
SNOWBALL_036942_s_st	0.006	0.247559	-1.19	BHMT	Ssc_hash_S31986072 BMILT044 Banna Minipig Inbred line liver tissue cDNA library Sus scrofa cDNA, mRNA sequence /gb=DY684948 /gi=89753972 /ug=Ssc.71005 /len=813
SNOWBALL_036977_st	0.0034	0.217614	1.14	BAT5	Ssc_hash_S34509692 DB789234 full-length enriched swine cDNA library, adult adrenal gland Sus scrofa cDNA clone ADR010087E09 5prime, mRNA sequence /clone=ADR010087E09 /clone_end=5prime /gb=DB789234 /gi=112744412 /ug=Ssc.71538 /len=779
SNOWBALL_037018_st	0.0036	0.220636	1.18		Ssc_hash_S26720922 AJ957006 KN404_2 Sus scrofa cDNA clone C0007757n13 3prime, mRNA sequence /clone=C0007757n13 /clone_end=3prime /gb=AJ957006 /gi=74373822 /ug=Ssc.72664 /len=662
SNOWBALL_037097_st	0.0012	0.163098	-1.21		Ssc_hash_S18280655 BP436552 full-length enriched swine cDNA library, adult lung Sus scrofa cDNA clone LNG010063D08 5prime, mRNA sequence /clone=LNG010063D08 /clone_end=5prime /gb=BP436552 /gi=40426619 /ug=Ssc.73904 /len=804
SNOWBALL_037150_st	0.0026	0.203208	1.28	TBC1D9	Ssc_hash_S26713003 AJ949087 KN404_1 Sus scrofa cDNA clone C0007736c14 3prime, mRNA sequence /clone=C0007736c14 /clone_end=3prime /gb=AJ949087 /gi=74365903 /ug=Ssc.74290 /len=757
SNOWBALL_037296_st	0.0026	0.203208	1.16	ICK	Ssc_hash_S31104157 1511542 MARC 3PIG Sus scrofa cDNA 5prime, mRNA sequence /clone_end=5prime /gb=DY407995 /gi=87209298 /ug=Ssc.75208 /len=592
SNOWBALL_037341_st	0.0007	0.140642	-1.18	GNG12	IowaPorcineAssembly_v1_Clusters
SNOWBALL_037392_st	0.0001	0.0825197	-1.22	COL2A1	IowaPorcineAssembly_v1_Clusters
SNOWBALL_037627_st	0.0005	0.126953	-1.17	NCF1	IowaPorcineAssembly_v1_Clusters
SNOWBALL_037693_st	0.0029	0.206809	1.21	SMG1	IowaPorcineAssembly_v1_Clusters
SNOWBALL_037745_st	0.0014	0.166741	-1.19	KLHL36	IowaPorcineAssembly_v1_Clusters
SNOWBALL_037760_st	0.0001	0.0825197	-1.2		IowaPorcineAssembly_v1_Clusters
SNOWBALL_037763_st	0.0047	0.232043	1.18	MBTD1	IowaPorcineAssembly_v1_Clusters
SNOWBALL_037951_st	0.0039	0.224717	-1.16		IowaPorcineAssembly_v1_Clusters
SNOWBALL_038080_st	0.003	0.208785	-1.2		IowaPorcineAssembly_v1_Clusters
SNOWBALL_038081_st	0.004	0.225554	1.13	TMEM107	IowaPorcineAssembly_v1_Clusters
SNOWBALL_038083_st	0.0055	0.241598	1.19	ZEB2	IowaPorcineAssembly_v1_Clusters
SNOWBALL_038138_st	0.0028	0.205382	-1.16		IowaPorcineAssembly_v1_Clusters
SNOWBALL_038410_st	0.0005	0.126953	-1.18		IowaPorcineAssembly_v1_Clusters
SNOWBALL_038752_st	0.001	0.153017	-1.2		IowaPorcineAssembly_v1_Clusters
SNOWBALL_038798_st	0.0046	0.232043	-1.13		IowaPorcineAssembly_v1_Clusters
SNOWBALL_038869_st	0.0063	0.248486	-1.17		IowaPorcineAssembly_v1_Clusters
SNOWBALL_038979_st	0.0012	0.163098	-1.17		IowaPorcineAssembly_v1_Clusters
SNOWBALL_039011_st	0.0027	0.203208	-1.17		IowaPorcineAssembly_v1_Clusters
SNOWBALL_039068_st	0.0027	0.203208	-1.16		IowaPorcineAssembly_v1_Clusters
SNOWBALL_039106_st	0.0065	0.248486	-1.17		IowaPorcineAssembly_v1_Clusters
SNOWBALL_039281_st	0.0001	0.0825197	-1.18		IowaPorcineAssembly_v1_Clusters
SNOWBALL_039305_st	0.0027	0.203208	1.2		IowaPorcineAssembly_v1_Clusters
SNOWBALL_039329_st	0.0059	0.24607	-1.17		IowaPorcineAssembly_v1_Clusters
SNOWBALL_039368_st	0.0034	0.217614	1.43		IowaPorcineAssembly_v1_Clusters
SNOWBALL_039390_st	0.0027	0.203208	-1.18		IowaPorcineAssembly_v1_Clusters
SNOWBALL_039416_st	0.0066	0.248486	-1.14		IowaPorcineAssembly_v1_Clusters
SNOWBALL_039582_st	0.0062	0.248486	-1.18		IowaPorcineAssembly_v1_Clusters
SNOWBALL_039597_st	0.0031	0.211289	1.18	PRKCA	IowaPorcineAssembly_v1_Clusters
SNOWBALL_039665_st	0.0003	0.115528	-1.2		IowaPorcineAssembly_v1_Clusters
SNOWBALL_039686_st	0.0046	0.232043	-1.16		IowaPorcineAssembly_v1_Clusters
SNOWBALL_039700_st	0.0051	0.239996	-1.15	SDK1	IowaPorcineAssembly_v1_Clusters
SNOWBALL_039765_st	0.0066	0.248486	-1.16		IowaPorcineAssembly_v1_Clusters
SNOWBALL_039799_st	0.0044	0.232043	-1.17		IowaPorcineAssembly_v1_Clusters
SNOWBALL_039844_st	0.0036	0.220636	1.2	SPRED2	IowaPorcineAssembly_v1_Clusters
SNOWBALL_039879_st	0.0059	0.24607	1.2	PLD3	IowaPorcineAssembly_v1_Clusters
SNOWBALL_039890_st	0.005	0.237223	1.15		IowaPorcineAssembly_v1_Clusters
SNOWBALL_040072_st	0.0015	0.173291	-1.16		IowaPorcineAssembly_v1_Clusters
SNOWBALL_040101_st	0.0011	0.154976	1.13	AFG3L2	IowaPorcineAssembly_v1_Clusters
SNOWBALL_040170_st	0.0041	0.225554	-1.15	RBMX2	IowaPorcineAssembly_v1_Clusters
SNOWBALL_040407_st	0.0064	0.248486	-1.15	CAPN8	IowaPorcineAssembly_v1_Clusters
SNOWBALL_040662_st	0.0004	0.126953	1.23		IowaPorcineAssembly_v1_Clusters
SNOWBALL_040834_st	0.0053	0.241598	-1.16	Cd151	IowaPorcineAssembly_v1_Clusters
SNOWBALL_040846_st	0.0004	0.126953	-1.17		IowaPorcineAssembly_v1_Clusters
SNOWBALL_041214_st	0.0019	0.194983	-1.16		IowaPorcineAssembly_v1_Clusters
SNOWBALL_041222_st	0.0011	0.154976	-1.25		IowaPorcineAssembly_v1_Clusters
SNOWBALL_041362_st	0.0043	0.231055	-1.15	PARD3B	IowaPorcineAssembly_v1_Clusters
SNOWBALL_041384_st	0.0005	0.126953	1.32	XK	IowaPorcineAssembly_v1_Clusters
SNOWBALL_041547_st	0.001	0.153017	-1.14	TMPRSS9	IowaPorcineAssembly_v1_Clusters
SNOWBALL_041702_st	0.0005	0.126953	-1.24		IowaPorcineAssembly_v1_Clusters
SNOWBALL_041703_st	0.0043	0.231055	-1.19		IowaPorcineAssembly_v1_Clusters
SNOWBALL_041768_st	0.0046	0.232043	-1.15		IowaPorcineAssembly_v1_Clusters
SNOWBALL_041829_st	0.0008	0.145547	-1.16	POU3F3	IowaPorcineAssembly_v1_Clusters
SNOWBALL_041891_st	0.0009	0.148535	-1.23		IowaPorcineAssembly_v1_Clusters
SNOWBALL_041927_st	0.0029	0.206809	-1.18		IowaPorcineAssembly_v1_Clusters
SNOWBALL_042220_st	0.0011	0.154976	-1.18		IowaPorcineAssembly_v1_Clusters
SNOWBALL_042500_st	0.0041	0.225554	-1.16	SUSD4	IowaPorcineAssembly_v1_Clusters
SNOWBALL_042686_st	0.0004	0.126953	1.16	DYRK3	IowaPorcineAssembly_v1_Clusters
SNOWBALL_042704_st	0.0066	0.248486	-1.19	TUSC3	IowaPorcineAssembly_v1_Clusters
SNOWBALL_042767_st	0.0011	0.154976	-1.17		IowaPorcineAssembly_v1_Clusters
SNOWBALL_042923_st	0.0047	0.232043	-1.14	CD22	IowaPorcineAssembly_v1_Clusters
SNOWBALL_043029_st	0.0002	0.102691	-1.17	POM121	IowaPorcineAssembly_v1_Clusters
SNOWBALL_043167_st	0.0003	0.115528	-1.27		IowaPorcineAssembly_v1_Clusters
SNOWBALL_043246_st	0.0004	0.126953	-1.23		IowaPorcineAssembly_v1_Clusters
SNOWBALL_043313_st	0.0061	0.24814	-1.15		IowaPorcineAssembly_v1_Clusters
SNOWBALL_043326_st	0.0024	0.203208	-1.15		IowaPorcineAssembly_v1_Clusters
SNOWBALL_043355_st	0.0058	0.244994	-1.15		IowaPorcineAssembly_v1_Clusters
SNOWBALL_043405_st	0.0025	0.203208	-1.16		IowaPorcineAssembly_v1_Clusters
SNOWBALL_043745_st	0.0027	0.203208	-1.2	FXYD7	IowaPorcineAssembly_v1_Clusters
SNOWBALL_043804_st	0.002	0.194983	-1.18		IowaPorcineAssembly_v1_Clusters
SNOWBALL_043875_st	0.0038	0.224555	1.21	ZSWIM6	IowaPorcineAssembly_v1_Clusters
SNOWBALL_043999_st	0.0046	0.232043	1.17	EAF1	IowaPorcineAssembly_v1_Clusters
SNOWBALL_044005_st	0.0002	0.102691	-1.18	HAVCR1	IowaPorcineAssembly_v1_Clusters
SNOWBALL_044042_st	0.0046	0.232043	-1.16		IowaPorcineAssembly_v1_Clusters
SNOWBALL_044314_st	0.0053	0.241598	-1.18	FOXP1	IowaPorcineAssembly_v1_Clusters
SNOWBALL_044437_st	0.0042	0.229416	-1.15		IowaPorcineAssembly_v1_Clusters
SNOWBALL_044456_st	0.0064	0.248486	-1.17	HUS1	IowaPorcineAssembly_v1_Clusters
SNOWBALL_044487_st	0.0033	0.216001	-1.18		IowaPorcineAssembly_v1_Clusters
SNOWBALL_044591_st	0.0006	0.132031	1.22		IowaPorcineAssembly_v1_Clusters
SNOWBALL_044789_st	0.0021	0.199677	-1.16	GRAMD2	IowaPorcineAssembly_v1_Clusters
SNOWBALL_044984_st	0.0025	0.203208	1.12	ACTR2	IowaPorcineAssembly_v1_Clusters
SNOWBALL_045064_st	0.0025	0.203208	1.39	ARHGAP10	IowaPorcineAssembly_v1_Clusters
SNOWBALL_045131_st	0.0024	0.203208	-1.18	CAV1	IowaPorcineAssembly_v1_Clusters
SNOWBALL_045141_st	0.0032	0.214312	1.15	MTMR12	IowaPorcineAssembly_v1_Clusters
SNOWBALL_045314_st	0.0009	0.148535	-1.21		IowaPorcineAssembly_v1_Clusters
SNOWBALL_045462_st	0.001	0.153017	-1.17	HOXA11-AS1	IowaPorcineAssembly_v1_Clusters
SNOWBALL_045492_st	0.0006	0.132031	-1.2	NFASC	IowaPorcineAssembly_v1_Clusters
SNOWBALL_045522_st	0.002	0.194983	-1.16		IowaPorcineAssembly_v1_Clusters
SNOWBALL_045643_st	0.0049	0.235869	-1.17		IowaPorcineAssembly_v1_Clusters
SNOWBALL_045795_st	0.0045	0.232043	-1.15		IowaPorcineAssembly_v1_Clusters
SNOWBALL_045882_st	0.0005	0.126953	-1.19		IowaPorcineAssembly_v1_Clusters
SNOWBALL_046132_st	0.0003	0.115528	1.19		IowaPorcineAssembly_v1_Clusters
SNOWBALL_046152_st	0.0007	0.140642	1.22	UHRF1BP1L	IowaPorcineAssembly_v1_Clusters
SNOWBALL_046406_st	0.0016	0.177735	-1.17		IowaPorcineAssembly_v1_Clusters
SNOWBALL_046434_st	0.0045	0.232043	-1.2		IowaPorcineAssembly_v1_Clusters
SNOWBALL_046607_st	0.0001	0.0825197	-1.25		IowaPorcineAssembly_v1_Clusters
SNOWBALL_046637_st	0.0022	0.200917	-1.16	HEYL	IowaPorcineAssembly_v1_Clusters
SNOWBALL_046745_st	0.0001	0.0825197	-1.2	SLC4A11	IowaPorcineAssembly_v1_Clusters
SNOWBALL_046763_st	0.0049	0.235869	-1.14		IowaPorcineAssembly_v1_Clusters
SNOWBALL_046804_st	0.0051	0.239996	1.15	STARD13	IowaPorcineAssembly_v1_Clusters
SNOWBALL_046844_st	0.0053	0.241598	-1.19		IowaPorcineAssembly_v1_Clusters
SNOWBALL_046933_st	0.0056	0.244994	-1.18		IowaPorcineAssembly_v1_Clusters
SNOWBALL_047028_st	0.0013	0.164138	-1.2		IowaPorcineAssembly_v1_Clusters
SNOWBALL_047156_st	0.0041	0.225554	-1.14		IowaPorcineAssembly_v1_Clusters
SNOWBALL_047220_st	0.0027	0.203208	1.15	MDFIC	IowaPorcineAssembly_v1_Clusters
SNOWBALL_047307_st	0.001	0.153017	-1.23	STMN2	IowaPorcineAssembly_v1_Clusters
SNOWBALL_047353_st	0.0057	0.244994	-1.15	RILPL1	IowaPorcineAssembly_v1_Clusters
SNOWBALL_047473_st	0.0046	0.232043	1.38	LHFPL2	IowaPorcineAssembly_v1_Clusters
SNOWBALL_047478_st	0.0001	0.0825197	1.21	LHFPL2	IowaPorcineAssembly_v1_Clusters
SNOWBALL_047558_st	0.0027	0.203208	1.27	LHFPL2	IowaPorcineAssembly_v1_Clusters
SNOWBALL_047578_st	0.0044	0.232043	1.16	THRAP3	IowaPorcineAssembly_v1_Clusters
SNOWBALL_047580_st	0.0001	0.0825197	-1.25	MAL2	IowaPorcineAssembly_v1_Clusters
SNOWBALL_047592_st	0.0049	0.235869	1.25	MAPRE2	IowaPorcineAssembly_v1_Clusters
SNOWBALL_047607_st	0.0025	0.203208	1.16	PTPRJ	IowaPorcineAssembly_v1_Clusters
ssc-mir-18_s_st	0.0007	0.140642	1.9	hsa-mir-18	retired
ssc-mir-181d_st	0.0009	0.148535	-1.23	hsa-mir-181d	MI0013108
ssc-mir-486_st	0.0038	0.224555	-1.16	hsa-mir-486	retired

## Sheet: day 14; HR vs. LR
Probe-sets showing altered mRNA abundances between temperament groups; positive Fold change: HR > LR; negative Fold change: HR < LR;
Variance component: GROUP x Time (HR_day14 vs. LR_day14)
Probe_Set_ID	p value	q value	Fold change	Gene_Symbol	Gene title
SNOWBALL_002080_st	0.0003	0.192865	-1.3	SYTL3	synaptotagmin-like 3 [Source:HGNC Symbol;Acc:15587]
SNOWBALL_003421_st	0.0006	0.231438	-1.3	ZNF462	zinc finger protein 462 [Source:HGNC Symbol;Acc:21684]
SNOWBALL_004231_st	0.0002	0.185722	1.18	GNA12	guanine nucleotide binding protein (G protein) alpha 12 [Source:HGNC Symbol;Acc:4380]
SNOWBALL_004771_st	0.0006	0.231438	-1.66	IL1RL1	interleukin 1 receptor-like 1 [Source:HGNC Symbol;Acc:5998]
SNOWBALL_004855_st	0.0001	0.125362	-1.34	IL18R1	interleukin 18 receptor 1 [Source:HGNC Symbol;Acc:5988]
SNOWBALL_005353_s_st	0.0002	0.185722	-1.3	DTNB	dystrobrevin, beta [Source:HGNC Symbol;Acc:3058]
SNOWBALL_005929_st	0.0001	0.125362	-1.44	SLAMF7	SLAM family member 7 [Source:HGNC Symbol;Acc:21394]
SNOWBALL_006709_st	0.0001	0.125362	1.17	KIAA0930	---
SNOWBALL_006710_st	0.0001	0.125362	1.16		---
SNOWBALL_006851_st	0.0005	0.208937	1.22	ADCY6	adenylate cyclase 6 [Source:HGNC Symbol;Acc:237]
SNOWBALL_007067_st	0.0003	0.192865	1.17	SMAGP	small cell adhesion glycoprotein [Source:HGNC Symbol;Acc:26918]
SNOWBALL_008626_st	0.0001	0.125362	1.33	SMPDL3B	sphingomyelin phosphodiesterase, acid-like 3B [Source:HGNC Symbol;Acc:21416]
SNOWBALL_009168_st	0.0003	0.192865	-1.35	LPAR3	lysophosphatidic acid receptor 3 [Source:HGNC Symbol;Acc:14298]
SNOWBALL_010385_st	0.0003	0.192865	-1.42		---
SNOWBALL_010450_s_st	0.0007	0.240421	1.6		---
SNOWBALL_011536_s_st	0.0002	0.185722	-1.44	SLC4A4	solute carrier family 4, sodium bicarbonate cotransporter, member 4 [Source:HGNC Symbol;Acc:11030]
SNOWBALL_011547_st	0.0001	0.125362	1.17	KIAA1211	Uncharacterized protein KIAA1211 [Source:UniProtKB/Swiss-Prot;Acc:Q6ZU35]
SNOWBALL_011574_st	0.0007	0.240421	1.15		---
SNOWBALL_012674_st	0.0001	0.125362	1.26	SLC37A2	---
SNOWBALL_012677_st	0.0001	0.125362	1.23		---
SNOWBALL_012682_st	0.0003	0.192865	-1.52	SOX13	SRY (sex determining region Y)-box 13 [Source:HGNC Symbol;Acc:11192]
SNOWBALL_013128_st	0.0002	0.185722	-1.73	C1orf186	Uncharacterized protein C1orf186 [Source:UniProtKB/Swiss-Prot;Acc:Q6ZWK4]
SNOWBALL_013792_st	0.0005	0.208937	1.21	N4BP2L1	NEDD4 binding protein 2-like 1 [Source:HGNC Symbol;Acc:25037]
SNOWBALL_014447_s_st	0.0003	0.192865	-1.17	ITGA3	integrin, alpha 3 (antigen CD49C, alpha 3 subunit of VLA-3 receptor) [Source:HGNC Symbol;Acc:6139]
SNOWBALL_016032_s_st	0.0004	0.208937	-1.26	CRYGS	crystallin, gamma S [Source:HGNC Symbol;Acc:2417]
SNOWBALL_017424_st	0.0001	0.125362	1.27		---
SNOWBALL_017447_st	0.0005	0.208937	1.16	PLAU	plasminogen activator, urokinase [Source:HGNC Symbol;Acc:9052]
SNOWBALL_018123_st	0.0006	0.231438	-1.17	NUP35	nucleoporin 35kDa [Source:HGNC Symbol;Acc:29797]
SNOWBALL_019136_s_st	0.0003	0.192865	1.35	PCSK2	proprotein convertase subtilisin/kexin type 2 [Source:HGNC Symbol;Acc:8744]
SNOWBALL_020688_st	0.0004	0.208937	1.17	TMLHE	trimethyllysine hydroxylase, epsilon [Source:HGNC Symbol;Acc:18308]
SNOWBALL_021135_s_st	0.0001	0.125362	1.32	KMO	Sus scrofa L-kynurenine 3-monooxygenase Fpk mRNA, complete cds
SNOWBALL_021661_s_st	0.0005	0.208937	1.13	SPHK2	Sus scrofa mRNA, clone:TES010093E09, expressed in testis
SNOWBALL_021670_s_st	0.0005	0.208937	-1.36	SOD1	Sus scrofa mRNA, clone:TES010065D08, expressed in testis
SNOWBALL_022612_s_st	0.0005	0.208937	-1.32	SOD1	Sus scrofa superoxide dismutase 1 (SOD1) mRNA, partial cds
SNOWBALL_022746_s_st	0.0002	0.185722	-1.41		PIGTCRGDCA Sus scrofa T-cell receptor gamma and delta constant region mRNA, partial cds
SNOWBALL_022750_st	0.0001	0.125362	-1.54		PIGTCRDC Sus scrofa T-cell receptor delta chain mRNA, partial cds
SNOWBALL_022794_st	0.0002	0.185722	1.19	IL23A	Sus scrofa il23p19 mRNA for interleukin 23 p19 subunit, complete cds
SNOWBALL_023965_st	0.0004	0.208937	-1.55	ABCB6	PREDICTED: Sus scrofa similar to ATP-binding cassette, sub-family B, member 6 (LOC100155585), mRNA
SNOWBALL_024573_st	0.0006	0.231438	-1.18	LYST	PREDICTED: Sus scrofa lysosomal trafficking regulator (LYST), mRNA
SNOWBALL_024772_st	0.0003	0.192865	-1.21	RAB11FIP2	PREDICTED: Sus scrofa similar to Rab11 family-interacting protein 2 (Rab11-FIP2) (NRip11) (LOC100153733), mRNA
SNOWBALL_024788_st	0.0001	0.125362	1.24	ATRNL1	PREDICTED: Sus scrofa similar to attractin-like 1 (LOC100157106), mRNA
SNOWBALL_025237_st	0.0007	0.240421	1.18	HHLA1	PREDICTED: Sus scrofa hypothetical protein LOC100154747 (LOC100154747), mRNA
SNOWBALL_025339_st	0.0001	0.125362	1.18	ATP6AP1	Sus scrofa mRNA, clone:SPL010023A01, expressed in spleen
SNOWBALL_025894_st	0.0004	0.208937	-1.31	GAS2	Sus scrofa mRNA, clone:OVRM10131C07, expressed in ovary
SNOWBALL_026184_s_st	0.0005	0.208937	-1.28	ZBTB16	Sus scrofa mRNA, clone:LNG010011D11, expressed in lung
SNOWBALL_026392_st	0.0005	0.208937	1.27	KMO	Sus scrofa mRNA, clone:AMP010093G06, expressed in alveolar macrophage
SNOWBALL_026535_st	0.0002	0.185722	1.39	TNS3	Sus scrofa mRNA, clone:SPL010045G06, expressed in spleen
SNOWBALL_026623_st	0.0001	0.125362	-1.53		PIGTCRDC04 Sus scrofa mRNA for T-cell receptor delta-chain J-delta-4 segment, partial cds
SNOWBALL_027205_st	0.0001	0.125362	-1.4	SLC4A4	Ssc_hash_S18551330 BX919981 Sus Scrofa library (scan) Sus scrofa cDNA clone scan0008.d.04 5prim, mRNA sequence /clone=scan0008.d.04 /clone_end=5prime /gb=BX919981 /gi=90240275 /ug=Ssc.1139 /len=846
SNOWBALL_027265_st	0.0001	0.125362	-1.19	ID3	Ssc_hash_S31986359 BMILT203 Banna Minipig Inbred line liver tissue cDNA library Sus scrofa cDNA, mRNA sequence /gb=DY685091 /gi=89754232 /ug=Ssc.1638 /len=987
SNOWBALL_027699_st	0.0005	0.208937	1.18	TNFAIP3	Ssc_hash_S26720971 AJ957055 KN404_2 Sus scrofa cDNA clone C0007760f19 3prime, mRNA sequence /clone=C0007760f19 /clone_end=3prime /gb=AJ957055 /gi=74373871 /ug=Ssc.5085 /len=869
SNOWBALL_028991_st	0.0001	0.125362	-1.58	MAF	Ssc_hash_S19542525 947424 MARC 4PIG Sus scrofa cDNA 5prime, mRNA sequence /clone_end=5prime /gb=CN158621 /gi=46173051 /ug=Ssc.15325 /len=857
SNOWBALL_029326_st	0.0003	0.192865	-1.17		Ssc_hash_S16763048 822208 MARC 3PIG Sus scrofa cDNA 3prime, mRNA sequence /clone_end=3prime /gb=CF360710 /gi=34158693 /ug=Ssc.18685 /len=620
SNOWBALL_029760_st	0.0006	0.231438	1.27		Ssc_hash_S31114522 1533483 MARC 3PIG Sus scrofa cDNA 5prime, mRNA sequence /clone_end=5prime /gb=DY418360 /gi=87219663 /ug=Ssc.22014 /len=703
SNOWBALL_031080_st	0.0007	0.240421	-1.43	DIXDC1	Ssc_hash_S39821677 rcbr0_007552.y1 cbr Sus scrofa cDNA 5prime, mRNA sequence /clone_end=5prime /gb=EV916955 /gi=178644348 /ug=Ssc.29451 /len=675
SNOWBALL_031253_st	0.0001	0.125362	-1.24		Ssc_hash_S18305990 BP443652 full-length enriched swine cDNA library, adult liver Sus scrofa cDNA clone LVR010068C12 5prime, mRNA sequence /clone=LVR010068C12 /clone_end=5prime /gb=BP443652 /gi=40433719 /ug=Ssc.31686 /len=904
SNOWBALL_031800_st	0.0004	0.208937	-1.18		Ssc_hash_S26728761 AJ964845 KN404_2 Sus scrofa cDNA clone C0007751p16 5prime, mRNA sequence /clone=C0007751p16 /clone_end=5prime /gb=AJ964845 /gi=74381661 /ug=Ssc.35181 /len=782
SNOWBALL_032303_st	0.0003	0.192865	-1.4		Ssc_hash_S23764572 1122379 MARC 4PIG Sus scrofa cDNA 5prime, mRNA sequence /clone_end=5prime /gb=DN122191 /gi=59816470 /ug=Ssc.38004 /len=824
SNOWBALL_035341_st	0.0001	0.125362	-1.26		Ssc_hash_S6039872 364828 MARC 2PIG Sus scrofa cDNA 5prime, mRNA sequence /clone_end=5prime /gb=BI339755 /gi=15033038 /ti=470945505 /ug=Ssc.61108 /len=534
SNOWBALL_035360_st	0.0004	0.208937	-1.22	SEMA3A	Ssc_hash_S41577553 PIC-B-1755 Sus Scrofa Adipocyte Zap Express Library Before differentiation Sus scrofa cDNA clone SS-AB-6-1a-T3_I01, mRNA sequence /clone=SS-AB-6-1a-T3_I01 /gb=EH008438 /gi=161441229 /ug=Ssc.61178 /len=631
SNOWBALL_036418_st	0.0007	0.240421	1.25	ATP10D	Ssc_hash_S40574466 rtra16_o5r1.y1 tra Sus scrofa cDNA 5prime, mRNA sequence /clone_end=5prime /gb=EW661179 /gi=183059245 /ug=Ssc.66739 /len=525
SNOWBALL_036767_st	0.0007	0.240421	-1.7	GET4	Ssc_hash_S40423485 rpty619b_j1.y1 pty Sus scrofa cDNA 5prime, mRNA sequence /clone_end=5prime /gb=EW518092 /gi=183150563 /ug=Ssc.69270 /len=554
SNOWBALL_040273_st	0.0003	0.192865	-1.41		IowaPorcineAssembly_v1_Clusters
SNOWBALL_040694_st	0.0005	0.208937	-1.17		IowaPorcineAssembly_v1_Clusters
SNOWBALL_041088_st	0.0004	0.208937	1.22		IowaPorcineAssembly_v1_Clusters
SNOWBALL_041802_st	0.0005	0.208937	-1.46		IowaPorcineAssembly_v1_Clusters
SNOWBALL_043278_st	0.0003	0.192865	-1.22		IowaPorcineAssembly_v1_Clusters
SNOWBALL_044544_st	0.0007	0.240421	-1.32	SYNE1	IowaPorcineAssembly_v1_Clusters
SNOWBALL_045835_st	0.0007	0.240421	1.18		IowaPorcineAssembly_v1_Clusters
SNOWBALL_046461_st	0.0005	0.208937	-1.19		IowaPorcineAssembly_v1_Clusters
SNOWBALL_046620_st	0.0001	0.125362	-1.32	GPRIN3	IowaPorcineAssembly_v1_Clusters
SNOWBALL_046733_st	0.0004	0.208937	-1.23		IowaPorcineAssembly_v1_Clusters
SNOWBALL_046799_st	0.0004	0.208937	-1.19		IowaPorcineAssembly_v1_Clusters

## Sheet: day 28; HR vs. LR
Probe-sets showing altered mRNA abundances between temperament groups; positive Fold change: HR > LR; negative Fold change: HR < LR;
Variance component: GROUP x Time (HR_day28 vs. LR_day28)
Probe_Set_ID	p value	q value	Fold change	Gene_Symbol	Gene title
bta-mir-17_x_st	0.0014	0.169098	1.48	hsa-mir-17	MI0005031
bta-mir-18a_x_st	0.0003	0.0886238	1.42	hsa-mir-18a	MI0004740
bta-mir-2888-2_st	0.0033	0.243716	-1.27		MI0013063
bta-mir-544b-2_st	0.001	0.145084	-1.14	hsa-mir-544b	MI0009861
hsa-mir-920_st	0.0021	0.196528	1.3	hsa-mir-920	MI0005712
mmu-mir-1932_st	0.0007	0.124373	-1.21	Mir1932	MI0009921
SNOWBALL_000002_s_st	0.0015	0.175976	1.19	AKT3	v-akt murine thymoma viral oncogene homolog 3 (protein kinase B, gamma)
SNOWBALL_000075_x_st	0.0025	0.218143	-1.24		Interferon-omega-pseudogen-2
SNOWBALL_000321_s_st	0.0033	0.243716	1.27	ANK3	ankyrin 3, node of Ranvier (ankyrin G)
SNOWBALL_000574_st	0.0007	0.124373	1.44	TUBB1	tubulin, beta family 1
SNOWBALL_000575_st	0.0018	0.18861	1.53	TUBB1	tubulin, beta family 1
SNOWBALL_000748_st	0.0006	0.117692	1.18	TMEM71	transmembrane protein 71
SNOWBALL_000995_st	0.0027	0.227331	1.41	GP6	glycoprotein VI (platelet)
SNOWBALL_001175_st	0.0001	0.0521686	-1.23	SFTPG	surfactant associated protein G
SNOWBALL_001336_s_st	0.0014	0.169098	1.26	EGFL8	EGF-like-domain, multiple 8
SNOWBALL_001343_st	0.0013	0.165156	1.17	AGPAT1	1-acylglycerol-3-phosphate O-acyltransferase 1 (acetoacetly Coenzyme A thiolase)
SNOWBALL_002060_st	0.0015	0.175976	1.42	MYCT1	myc target 1 [Source:HGNC Symbol;Acc:23172]
SNOWBALL_002103_st	0.0002	0.0754439	1.39	AIG1	androgen-induced 1 [Source:HGNC Symbol;Acc:21607]
SNOWBALL_002211_st	0.0009	0.145084	-1.16	C6orf191	Putative transmembrane protein C6orf191 [Source:UniProtKB/Swiss-Prot;Acc:Q5VVB8]
SNOWBALL_002268_st	0.0021	0.196528	-1.15	SFRS13B	splicing factor, arginine/serine-rich 13B [Source:HGNC Symbol;Acc:21220]
SNOWBALL_002335_st	0.0009	0.145084	-1.17	C6orf170	Protein broad-minded [Source:UniProtKB/Swiss-Prot;Acc:Q96NH3]
SNOWBALL_002541_st	0.0032	0.24068	1.34	SH3BGRL2	SH3 domain binding glutamic acid-rich protein like 2 [Source:HGNC Symbol;Acc:15567]
SNOWBALL_002570_st	0.0001	0.0521686	1.16	RAB27A	RAB27A, member RAS oncogene family [Source:HGNC Symbol;Acc:9766]
SNOWBALL_002722_s_st	0.003	0.233517	1.19		---
SNOWBALL_002759_st	0.0002	0.0754439	1.18	BCL2	B-cell CLL/lymphoma 2 [Source:HGNC Symbol;Acc:990]
SNOWBALL_002862_st	0.001	0.145084	1.17	PYGL	phosphorylase, glycogen, liver [Source:HGNC Symbol;Acc:9725]
SNOWBALL_002954_s_st	0.0037	0.249921	1.32	MAP1A	microtubule-associated protein 1A [Source:HGNC Symbol;Acc:6835]
SNOWBALL_003071_st	0.0021	0.196528	1.23	DAAM1	dishevelled associated activator of morphogenesis 1 [Source:HGNC Symbol;Acc:18142]
SNOWBALL_003192_st	0.0006	0.117692	1.13	PARP16	---
SNOWBALL_003194_s_st	0.0028	0.227331	1.43	MAP1A	---
SNOWBALL_003290_st	0.0004	0.103239	1.49	SERPINB2	serpin peptidase inhibitor, clade B (ovalbumin), member 2 [Source:HGNC Symbol;Acc:8584]
SNOWBALL_003401_st	0.0016	0.179136	-1.11	MAMDC4	MAM domain containing 4 [Source:HGNC Symbol;Acc:24083]
SNOWBALL_003413_s_st	0.0021	0.196528	-1.39		U6 spliceosomal RNA [Source: RFAM;Acc:RF00026]
SNOWBALL_003651_st	0.0002	0.0754439	1.15	TLN1	talin 1 [Source:HGNC Symbol;Acc:11845]
SNOWBALL_003691_st	0.0013	0.165156	1.26	LPAR1	lysophosphatidic acid receptor 1 [Source:HGNC Symbol;Acc:3166]
SNOWBALL_003761_st	0.0004	0.103239	-1.18	OR1N1	olfactory receptor, family 1, subfamily N, member 1 [Source:HGNC Symbol;Acc:8221]
SNOWBALL_003822_st	0.0036	0.245193	1.16	SUSD1	sushi domain containing 1 [Source:HGNC Symbol;Acc:25413]
SNOWBALL_003875_st	0.0012	0.159044	1.23	KATNAL2	katanin p60 subunit A-like 2 [Source:HGNC Symbol;Acc:25387]
SNOWBALL_004055_st	0.0005	0.110447	1.13		---
SNOWBALL_004084_s_st	0.002	0.195373	-1.19		---
SNOWBALL_004352_st	0.0009	0.145084	-1.15	SAP25	---
SNOWBALL_004614_st	0.0014	0.169098	1.19	CHMP3	---
SNOWBALL_004749_st	0.0001	0.0521686	1.38	NCK2	NCK adaptor protein 2 [Source:HGNC Symbol;Acc:7665]
SNOWBALL_004838_s_st	0.0004	0.103239	1.35	NCK2	---
SNOWBALL_005212_st	0.0029	0.229374	1.26	CCDC164	---
SNOWBALL_005273_st	0.0037	0.249921	1.28		U6 spliceosomal RNA [Source: RFAM;Acc:RF00026]
SNOWBALL_005408_st	0.0005	0.110447	1.21	FAM59B	family with sequence similarity 59, member B [Source:HGNC Symbol;Acc:27172]
SNOWBALL_005459_s_st	0.0002	0.0754439	1.28	LTBP1	latent transforming growth factor beta binding protein 1 [Source:HGNC Symbol;Acc:6714]
SNOWBALL_005514_st	0.0035	0.245193	1.18	LTBP1	latent transforming growth factor beta binding protein 1 [Source:HGNC Symbol;Acc:6714]
SNOWBALL_005748_st	0.0004	0.103239	-1.14	TMEM55A	transmembrane protein 55A [Source:HGNC Symbol;Acc:25452]
SNOWBALL_005880_st	0.0028	0.227331	1.13	C1orf85	Lysosomal protein NCU-G1 Precursor [Source:UniProtKB/Swiss-Prot;Acc:Q8WWB7]
SNOWBALL_006066_st	0.0001	0.0521686	1.27	CREG1	cellular repressor of E1A-stimulated genes 1 [Source:HGNC Symbol;Acc:2351]
SNOWBALL_006090_st	0.0018	0.18861	1.31	SELP	selectin P (granule membrane protein 140kDa, antigen CD62) [Source:HGNC Symbol;Acc:10721]
SNOWBALL_006130_s_st	0.001	0.145084	1.57	SELP	selectin P (granule membrane protein 140kDa, antigen CD62) [Source:HGNC Symbol;Acc:10721]
SNOWBALL_006162_st	0.0029	0.229374	-1.26	MNDA	myeloid cell nuclear differentiation antigen [Source:HGNC Symbol;Acc:7183]
SNOWBALL_006214_st	0.0035	0.245193	-1.33		U6 spliceosomal RNA [Source: RFAM;Acc:RF00026]
SNOWBALL_006273_st	0.0006	0.117692	1.51	SORT1	sortilin 1 [Source:HGNC Symbol;Acc:11186]
SNOWBALL_006448_s_st	0.0011	0.149012	1.23	PLEKHO1	---
SNOWBALL_006578_st	0.001	0.145084	1.35	C1orf54	Uncharacterized protein C1orf54 Precursor [Source:UniProtKB/Swiss-Prot;Acc:Q8WWF1]
SNOWBALL_006587_s_st	0.0009	0.145084	1.31	DENND2C	---
SNOWBALL_006608_st	0.0011	0.149012	-1.4		Small nucleolar RNA U13 [Source: RFAM;Acc:RF01210]
SNOWBALL_006659_s_st	0.0003	0.0886238	1.23	PLEKHO1	---
SNOWBALL_006851_st	0.0001	0.0521686	1.21	ADCY6	adenylate cyclase 6 [Source:HGNC Symbol;Acc:237]
SNOWBALL_007007_s_st	0.0036	0.245193	1.38	PF4	Platelet factor 4 (PF-4)(C-X-C motif chemokine 4) [Source:UniProtKB/Swiss-Prot;Acc:P30034]
SNOWBALL_007161_st	0.0003	0.0886238	1.22	TM7SF3	transmembrane 7 superfamily member 3 [Source:HGNC Symbol;Acc:23049]
SNOWBALL_007276_st	0.0011	0.149012	1.21	TSPAN9	tetraspanin 9 [Source:HGNC Symbol;Acc:21640]
SNOWBALL_007514_st	0.001	0.145084	-1.16	MUC12	---
SNOWBALL_007555_st	0.0036	0.245193	1.16	SOCS2	suppressor of cytokine signaling 2 [Source:HGNC Symbol;Acc:19382]
SNOWBALL_007720_s_st	0.0014	0.169098	-1.21		---
SNOWBALL_007830_st	0.0036	0.245193	1.39	TMEM117	transmembrane protein 117 [Source:HGNC Symbol;Acc:25308]
SNOWBALL_007945_st	0.0016	0.179136	-1.13	CENPT	centromere protein T [Source:HGNC Symbol;Acc:25787]
SNOWBALL_007994_st	0.0034	0.245193	1.32	GPR56	G protein-coupled receptor 56 [Source:HGNC Symbol;Acc:4512]
SNOWBALL_008559_st	0.0006	0.117692	1.15	ZNF235	---
SNOWBALL_008579_st	0.0001	0.0521686	1.22	ZNF649	zinc finger protein 649 [Source:HGNC Symbol;Acc:25741]
SNOWBALL_008623_st	0.0015	0.175976	-1.16	MFSD2A	major facilitator superfamily domain containing 2A [Source:HGNC Symbol;Acc:25897]
SNOWBALL_008626_st	0.0002	0.0754439	1.29	SMPDL3B	sphingomyelin phosphodiesterase, acid-like 3B [Source:HGNC Symbol;Acc:21416]
SNOWBALL_008642_st	0.003	0.233517	1.18	MYOM1	myomesin 1, 185kDa [Source:HGNC Symbol;Acc:7613]
SNOWBALL_008807_st	0.0001	0.0521686	1.25	TESK2	---
SNOWBALL_008823_st	0.001	0.145084	-1.25		U2 spliceosomal RNA [Source: RFAM;Acc:RF00004]
SNOWBALL_008838_s_st	0.0019	0.191714	1.36	BMP8A	---
SNOWBALL_008863_x_st	0.0027	0.227331	-1.16	LOC220906	---
SNOWBALL_008964_st	0.0001	0.0521686	1.49	ZNF211	zinc finger protein 211 [Source:HGNC Symbol;Acc:13003]
SNOWBALL_009588_s_st	0.002	0.195373	-1.22		---
SNOWBALL_009595_st	0.0009	0.145084	1.23	ZNF391	zinc finger protein 391 [Source:HGNC Symbol;Acc:18779]
SNOWBALL_009613_s_st	0.0003	0.0886238	-1.15		---
SNOWBALL_009620_x_st	0.0025	0.218143	-1.16	H2B	Histone H2B Fragment [Source:UniProtKB/TrEMBL;Acc:Q29574]
SNOWBALL_009795_st	0.0034	0.245193	-1.37		---
SNOWBALL_009850_st	0.0018	0.18861	1.26	CDKN1A	cyclin-dependent kinase inhibitor 1A (p21, Cip1) [Source:HGNC Symbol;Acc:1784]
SNOWBALL_010184_s_st	0.0031	0.23753	1.2		---
SNOWBALL_010185_s_st	0.0018	0.18861	1.43	GZMB	granzyme B (granzyme 2, cytotoxic T-lymphocyte-associated serine esterase 1) [Source:HGNC Symbol;Acc:4709]
SNOWBALL_010379_st	0.0025	0.218143	1.16		---
SNOWBALL_010462_st	0.0002	0.0754439	1.35	TTC9	tetratricopeptide repeat domain 9 [Source:HGNC Symbol;Acc:20267]
SNOWBALL_010800_st	0.0013	0.165156	1.22		---
SNOWBALL_010925_st	0.0014	0.169098	1.28	GLRX5	glutaredoxin 5 [Source:HGNC Symbol;Acc:20134]
SNOWBALL_010988_st	0.0014	0.169098	1.13	TMEM14A	transmembrane protein 14A [Source:HGNC Symbol;Acc:21076]
SNOWBALL_011037_st	0.0003	0.0886238	1.19	CDC42BPB	---
SNOWBALL_011189_x_st	0.0022	0.202031	-1.45	hsa-mir-184	ssc-mir-184 [Source:miRBase;Acc:MI0002421]
SNOWBALL_011362_st	0.0005	0.110447	1.15	C15orf37	Putative uncharacterized protein C15orf37 [Source:UniProtKB/Swiss-Prot;Acc:Q8NBB2]
SNOWBALL_011398_st	0.0036	0.245193	1.37	SEL1L3	sel-1 suppressor of lin-12-like 3 (C. elegans) [Source:HGNC Symbol;Acc:29108]
SNOWBALL_011444_st	0.0036	0.245193	1.2	GUCY1A3	guanylate cyclase 1, soluble, alpha 3 [Source:HGNC Symbol;Acc:4685]
SNOWBALL_011547_st	0.0004	0.103239	1.15	KIAA1211	Uncharacterized protein KIAA1211 [Source:UniProtKB/Swiss-Prot;Acc:Q6ZU35]
SNOWBALL_011574_st	0.0011	0.149012	1.17		---
SNOWBALL_011634_st	0.0019	0.191714	1.24	RNF150	ring finger protein 150 [Source:HGNC Symbol;Acc:23138]
SNOWBALL_012045_st	0.0034	0.245193	-1.13		---
SNOWBALL_012052_s_st	0.0002	0.0754439	-1.17		---
SNOWBALL_012136_s_st	0.0036	0.245193	-1.26		---
SNOWBALL_012265_st	0.0006	0.117692	1.34	CAPN5	calpain 5 [Source:HGNC Symbol;Acc:1482]
SNOWBALL_012304_st	0.0011	0.149012	-1.2	CCDC83	coiled-coil domain containing 83 [Source:HGNC Symbol;Acc:28535]
SNOWBALL_012340_st	0.0005	0.110447	1.55	RAB38	RAB38, member RAS oncogene family [Source:HGNC Symbol;Acc:9776]
SNOWBALL_012421_st	0.0017	0.184437	-1.12	SCN2B	sodium channel, voltage-gated, type II, beta [Source:HGNC Symbol;Acc:10589]
SNOWBALL_012542_st	0.0032	0.24068	1.27	GNG11	guanine nucleotide binding protein (G protein), gamma 11 [Source:HGNC Symbol;Acc:4403]
SNOWBALL_012550_st	0.0025	0.218143	1.3	PRKAR2B	protein kinase, cAMP-dependent, regulatory, type II, beta [Source:HGNC Symbol;Acc:9392]
SNOWBALL_012619_st	0.0014	0.169098	1.32	GNAI1	guanine nucleotide binding protein (G protein), alpha inhibiting activity polypeptide 1 [Source:HGNC Symbol;Acc:4384]
SNOWBALL_012628_st	0.0002	0.0754439	1.43	CLMP	---
SNOWBALL_012779_st	0.0009	0.145084	1.17	APLP2	---
SNOWBALL_012789_st	0.001	0.145084	1.15	APLP2	---
SNOWBALL_012867_st	0.0001	0.0521686	1.41	ARHGEF12	Rho guanine nucleotide exchange factor (GEF) 12 [Source:HGNC Symbol;Acc:14193]
SNOWBALL_012992_st	0.0007	0.124373	1.23	RGL1	ral guanine nucleotide dissociation stimulator-like 1 [Source:HGNC Symbol;Acc:30281]
SNOWBALL_013008_s_st	0.0028	0.227331	-1.29	MIR29B2	---
SNOWBALL_013009_st	0.001	0.145084	1.33	PRDX6	peroxiredoxin 6 [Source:HGNC Symbol;Acc:16753]
SNOWBALL_013360_st	0.0029	0.229374	1.15	ELF3	E74-like factor 3 (ets domain transcription factor, epithelial-specific ) [Source:HGNC Symbol;Acc:3318]
SNOWBALL_013422_st	0.0005	0.110447	1.15	ITGB1	integrin, beta 1 (fibronectin receptor, beta polypeptide, antigen CD29 includes MDF2, MSK12) [Source:HGNC Symbol;Acc:6153]
SNOWBALL_013423_st	0.0001	0.0521686	1.2	PIP5K2A	phosphatidylinositol-5-phosphate 4-kinase, type II, alpha [Source:HGNC Symbol;Acc:8997]
SNOWBALL_013445_s_st	0.0012	0.159044	1.17	SVIL	---
SNOWBALL_013527_st	0.0001	0.0521686	1.18	STAM	signal transducing adaptor molecule (SH3 domain and ITAM motif) 1 [Source:HGNC Symbol;Acc:11357]
SNOWBALL_013727_st	0.0019	0.191714	-1.14	WASF3	WAS protein family, member 3 [Source:HGNC Symbol;Acc:12734]
SNOWBALL_013779_st	0.001	0.145084	1.39	NBEA	neurobeachin [Source:HGNC Symbol;Acc:7648]
SNOWBALL_013917_st	0.0005	0.110447	1.18	BIVM	basic, immunoglobulin-like variable motif containing [Source:HGNC Symbol;Acc:16034]
SNOWBALL_013963_st	0.0002	0.0754439	1.42	CLYBL	citrate lyase beta like [Source:HGNC Symbol;Acc:18355]
SNOWBALL_014185_st	0.0026	0.222902	1.16	SEC14L1	SEC14-like 1 (S. cerevisiae) [Source:HGNC Symbol;Acc:10698]
SNOWBALL_014188_s_st	0.0011	0.149012	1.15	SLC9A3R1	solute carrier family 9 (sodium/hydrogen exchanger), member 3 regulator 1 [Source:HGNC Symbol;Acc:11075]
SNOWBALL_014226_st	0.0011	0.149012	1.18	PRKCA	protein kinase C, alpha [Source:HGNC Symbol;Acc:9393]
SNOWBALL_014237_s_st	0.0003	0.0886238	1.23	PRKCA	protein kinase C, alpha [Source:HGNC Symbol;Acc:9393]
SNOWBALL_014308_s_st	0.0003	0.0886238	1.16	ARL17A	---
SNOWBALL_014315_st	0.0032	0.24068	1.21	TMUB2	transmembrane and ubiquitin-like domain containing 2 [Source:HGNC Symbol;Acc:28459]
SNOWBALL_014316_st	0.001	0.145084	-1.2		---
SNOWBALL_014372_st	0.0001	0.0521686	1.47	ITGA2B	integrin, alpha 2b (platelet glycoprotein IIb of IIb/IIIa complex, antigen CD41) [Source:HGNC Symbol;Acc:6138]
SNOWBALL_014389_st	0.0022	0.202031	1.24	C17orf57	EF-hand domain-containing protein C17orf57 [Source:UniProtKB/Swiss-Prot;Acc:Q8IY85]
SNOWBALL_014403_st	0.0016	0.179136	1.51	ITGB3	integrin, beta 3 (platelet glycoprotein IIIa, antigen CD61) [Source:HGNC Symbol;Acc:6156]
SNOWBALL_014529_st	0.0033	0.243716	1.47	SLFN14	schlafen family member 14 [Source:HGNC Symbol;Acc:32689]
SNOWBALL_014909_s_st	0.0011	0.149012	-1.31		---
SNOWBALL_014911_s_st	0.0001	0.0521686	-1.54		U6atac minor spliceosomal RNA [Source: RFAM;Acc:RF00619]
SNOWBALL_014954_st	0.0013	0.165156	1.58	SLC6A4	solute carrier family 6 (neurotransmitter transporter, serotonin), member 4 [Source:HGNC Symbol;Acc:11050]
SNOWBALL_015082_st	0.0003	0.0886238	1.51	GP1BA	glycoprotein Ib (platelet), alpha polypeptide [Source:HGNC Symbol;Acc:4439]
SNOWBALL_015195_st	0.0001	0.0521686	1.41	CTDSPL	CTD (carboxy-terminal domain, RNA polymerase II, polypeptide A) small phosphatase-like [Source:HGNC Symbol;Acc:16890]
SNOWBALL_015538_st	0.0005	0.110447	-1.45		---
SNOWBALL_015710_st	0.0005	0.110447	1.15	RYK	RYK receptor-like tyrosine kinase [Source:HGNC Symbol;Acc:10481]
SNOWBALL_015799_st	0.0016	0.179136	-1.18		---
SNOWBALL_015802_st	0.0001	0.0521686	1.4	IGF2BP2	insulin-like growth factor 2 mRNA binding protein 2 [Source:HGNC Symbol;Acc:28867]
SNOWBALL_015829_st	0.0005	0.110447	1.43	MYLK	myosin light chain kinase [Source:HGNC Symbol;Acc:7590]
SNOWBALL_015902_s_st	0.0002	0.0754439	1.4	LIPH	lipase, member H [Source:HGNC Symbol;Acc:18483]
SNOWBALL_016117_st	0.0036	0.245193	1.36	GP5	glycoprotein V (platelet) [Source:HGNC Symbol;Acc:4443]
SNOWBALL_016208_st	0.0026	0.222902	1.45	PROS1	protein S (alpha) [Source:HGNC Symbol;Acc:9456]
SNOWBALL_016337_st	0.0001	0.0521686	1.45	CLU	clusterin [Source:HGNC Symbol;Acc:2095]
SNOWBALL_016345_st	0.0021	0.196528	-1.16	STMN4	stathmin-like 4 [Source:HGNC Symbol;Acc:16078]
SNOWBALL_016456_st	0.0007	0.124373	1.18	RILPL2	Rab interacting lysosomal protein-like 2 [Source:HGNC Symbol;Acc:28787]
SNOWBALL_016527_s_st	0.0001	0.0521686	1.19	PITPNM2	phosphatidylinositol transfer protein, membrane-associated 2 [Source:HGNC Symbol;Acc:21044]
SNOWBALL_016774_s_st	0.0005	0.110447	1.35	GNAZ	guanine nucleotide binding protein (G protein), alpha z polypeptide [Source:HGNC Symbol;Acc:4395]
SNOWBALL_016804_s_st	0.0015	0.175976	1.26	GP1BB	---
SNOWBALL_016900_s_st	0.0009	0.145084	1.15	ZNF239	---
SNOWBALL_017127_s_st	0.0001	0.0521686	1.21	RHOBTB1	Rho-related BTB domain containing 1 [Source:HGNC Symbol;Acc:18738]
SNOWBALL_017184_s_st	0.0029	0.229374	1.19	RAB4A	---
SNOWBALL_017591_x_st	0.0023	0.207332	-1.2	MIR130B	---
SNOWBALL_017608_st	0.0024	0.215554	1.41	SNORA31	Small nucleolar RNA SNORA31 [Source: RFAM;Acc:RF00322]
SNOWBALL_017677_st	0.0001	0.0521686	1.24	GPR39	G protein-coupled receptor 39 [Source:HGNC Symbol;Acc:4496]
SNOWBALL_017777_st	0.0011	0.149012	1.42	FAM149A	family with sequence similarity 149, member A [Source:HGNC Symbol;Acc:24527]
SNOWBALL_017779_st	0.0021	0.196528	1.18	RBAK	---
SNOWBALL_017871_s_st	0.0001	0.0521686	1.21	ITGA6	---
SNOWBALL_018081_s_st	0.002	0.195373	1.3	SLC40A1	---
SNOWBALL_018135_s_st	0.0016	0.179136	1.38	SLC40A1	---
SNOWBALL_018296_st	0.0001	0.0521686	1.18		---
SNOWBALL_018529_st	0.0022	0.202031	-1.17	CTNND2	catenin (cadherin-associated protein), delta 2 (neural plakophilin-related arm-repeat protein) [Source:HGNC Symbol;Acc:2516]
SNOWBALL_018540_st	0.0009	0.145084	1.24	ANKH	---
SNOWBALL_018542_st	0.0019	0.191714	1.2	ANKH	---
SNOWBALL_018648_st	0.0035	0.245193	-1.28	HEATR7B2	---
SNOWBALL_018757_st	0.0011	0.149012	1.17	MAP1B	microtubule-associated protein 1B [Source:HGNC Symbol;Acc:6836]
SNOWBALL_018987_st	0.0001	0.0521686	1.54	ZDHHC2	zinc finger, DHHC-type containing 2 [Source:HGNC Symbol;Acc:18469]
SNOWBALL_019063_st	0.0026	0.222902	1.33	SMOX	spermine oxidase [Source:HGNC Symbol;Acc:15862]
SNOWBALL_019136_s_st	0.0001	0.0521686	1.41	PCSK2	proprotein convertase subtilisin/kexin type 2 [Source:HGNC Symbol;Acc:8744]
SNOWBALL_019271_st	0.0014	0.169098	1.16	MAP1LC3A	microtubule-associated protein 1 light chain 3 alpha [Source:HGNC Symbol;Acc:6838]
SNOWBALL_019342_s_st	0.0007	0.124373	1.39	TGM2	---
SNOWBALL_019666_st	0.001	0.145084	1.14	MTPN	leucine zipper protein 6 [Source:HGNC Symbol;Acc:33955]
SNOWBALL_019668_st	0.003	0.233517	1.28	MKRN1	makorin ring finger protein 9, pseudogene [Source:HGNC Symbol;Acc:7116]
SNOWBALL_019704_st	0.0016	0.179136	1.19	FAM40B	family with sequence similarity 40, member B [Source:HGNC Symbol;Acc:22209]
SNOWBALL_019727_st	0.0015	0.175976	1.27	TMEM140	transmembrane protein 140 [Source:HGNC Symbol;Acc:21870]
SNOWBALL_019889_st	0.0017	0.184437	1.13	HIBADH	3-hydroxyisobutyrate dehydrogenase [Source:HGNC Symbol;Acc:4907]
SNOWBALL_020089_st	0.0005	0.110447	1.23	REPS2	RALBP1 associated Eps domain containing 2 [Source:HGNC Symbol;Acc:9963]
SNOWBALL_020181_st	0.0001	0.0521686	1.42	XK	X-linked Kx blood group (McLeod syndrome) [Source:HGNC Symbol;Acc:12811]
SNOWBALL_020205_s_st	0.0001	0.0521686	1.24	PHKA1	phosphorylase kinase, alpha 1 (muscle) [Source:HGNC Symbol;Acc:8925]
SNOWBALL_020303_st	0.0004	0.103239	1.47	HEPH	hephaestin [Source:HGNC Symbol;Acc:4866]
SNOWBALL_020401_s_st	0.001	0.145084	1.33	FHL1	four and a half LIM domains 1 [Source:HGNC Symbol;Acc:3702]
SNOWBALL_020430_s_st	0.0032	0.24068	-1.12	IRAK1	interleukin-1 receptor-associated kinase 1 [Source:HGNC Symbol;Acc:6112]
SNOWBALL_020549_st	0.0023	0.207332	1.14	OCRL	oculocerebrorenal syndrome of Lowe [Source:HGNC Symbol;Acc:8108]
SNOWBALL_020575_s_st	0.0018	0.18861	1.42	FHL1	four and a half LIM domains 1 [Source:HGNC Symbol;Acc:3702]
SNOWBALL_020598_st	0.0016	0.179136	1.32	TMSB15A	thymosin beta 15a [Source:HGNC Symbol;Acc:30744]
SNOWBALL_021016_s_st	0.0001	0.0521686	1.29	GZMM	Sus scrofa granzyme M (lymphocyte met-ase 1) (GZMM), mRNA
SNOWBALL_021150_st	0.0003	0.0886238	1.3	C6orf21	Sus scrofa chromosome 6 C6orf21 mRNA, complete cds
SNOWBALL_021165_st	0.0003	0.0886238	1.3	SLC24A3	Sus scrofa chromosome 17 clone pkmCon54, mRNA sequence
SNOWBALL_021392_st	0.0001	0.0521686	1.54		Sus scrofa mRNA, clone:MLN010036H09, expressed in mesenteric lymph nodes
SNOWBALL_021785_s_st	0.0002	0.0754439	1.49	TPX2	Sus scrofa mRNA, clone:HTMT10019G04, expressed in hypothalamus
SNOWBALL_022052_st	0.0023	0.207332	1.2	FGF13	Sus scrofa mRNA, clone:AMP010011F03, expressed in alveolar macrophages
SNOWBALL_022349_st	0.0021	0.196528	1.16	C20orf177	Sus scrofa mRNA, clone:OVRM10072E11, expressed in ovary
SNOWBALL_022355_st	0.0001	0.0521686	1.36	KALRN	Sus scrofa mRNA, clone:OVRM10054D01, expressed in ovary
SNOWBALL_022373_st	0.0034	0.245193	1.18	NDP	Sus scrofa mRNA, clone:OVRM10005C11, expressed in ovary
SNOWBALL_022423_st	0.0014	0.169098	1.18	TSPAN9	Sus scrofa mRNA, clone:OVR010039E07, expressed in ovary
SNOWBALL_022670_st	0.0033	0.243716	1.23	RGS1	Sus scrofa regulator of G-protein signalling 1 mRNA, partial cds
SNOWBALL_023044_x_st	0.0006	0.117692	-1.18	BVES	Sus scrofa popeye domain containing protein 1 variant 2 mRNA, complete cds, alternatively spliced
SNOWBALL_023080_s_st	0.0019	0.191714	1.19	PEG3	Sus scrofa PEG3 (PEG3) mRNA, partial cds
SNOWBALL_023127_s_st	0.0007	0.124373	1.49	GZMB	Sus scrofa granzyme B (gzmB) mRNA, complete cds
SNOWBALL_023181_st	0.0006	0.117692	-1.43	MYL2	Sus scrofa myosin light chain 2V (MLC2V), mRNA
SNOWBALL_023285_s_st	0.002	0.195373	1.26	NCK2	Sus scrofa NCK adaptor protein 2 transcript variant 2 (NCK2) mRNA, complete sequence, alternatively spliced
SNOWBALL_023286_s_st	0.0013	0.165156	1.39	FHL1	Sus scrofa mRNA for four and a half LIM domains 1 protein, isoform C (fhl1C gene)
SNOWBALL_023291_st	0.0017	0.184437	1.58		S.scrofa PC2 mRNA for pro-hormone convertase
SNOWBALL_023292_st	0.0025	0.218143	1.2	GSN	Pig mRNA for plasma gelsolin
SNOWBALL_023491_st	0.0009	0.145084	1.27	PHKA1	PREDICTED: Sus scrofa similar to phosphorylase kinase, alpha 1 (muscle) (LOC100157833), mRNA
SNOWBALL_023574_s_st	0.0001	0.0521686	1.19	PDK3	PREDICTED: Sus scrofa similar to pyruvate dehydrogenase kinase, isozyme 3 (LOC100153858), mRNA
SNOWBALL_023631_st	0.0028	0.227331	1.44	FGF3	PREDICTED: Sus scrofa similar to aprotinin (LOC100158011), mRNA
SNOWBALL_023678_st	0.002	0.195373	1.24		PREDICTED: Sus scrofa similar to tissue transglutaminase homologue; TGH2 (LOC100154530), mRNA
SNOWBALL_023741_st	0.0035	0.245193	1.27	Srxn1	PREDICTED: Sus scrofa similar to sulfiredoxin 1 homolog (LOC100154682), mRNA
SNOWBALL_023798_st	0.0026	0.222902	1.19	DOK5	PREDICTED: Sus scrofa similar to docking protein 5 (LOC100154223), mRNA
SNOWBALL_023834_st	0.001	0.145084	1.32	ZDHHC2	PREDICTED: Sus scrofa similar to Palmitoyltransferase ZDHHC2 (Zinc finger DHHC domain-containing protein 2) (DHHC-2) (LOC100155681), mRNA
SNOWBALL_023961_x_st	0.0006	0.117692	1.27	TUBA4A	PREDICTED: Sus scrofa similar to alpha-tubulin isotype M-alpha-6 (LOC100151951), mRNA
SNOWBALL_024216_st	0.0002	0.0754439	1.47	GNAZ	PREDICTED: Sus scrofa similar to Guanine nucleotide-binding protein G(z) subunit alpha (G(x) alpha chain) (Gz-alpha) (LOC100151867), mRNA
SNOWBALL_024245_st	0.0032	0.24068	1.13	SMTN	PREDICTED: Sus scrofa smoothelin, transcript variant 2 (SMTN), mRNA
SNOWBALL_024530_s_st	0.0029	0.229374	1.16	C1orf96	PREDICTED: Sus scrofa similar to Uncharacterized protein C1orf96 (LOC100151847), mRNA
SNOWBALL_024614_st	0.0035	0.245193	1.26	ANKRD22	PREDICTED: Sus scrofa similar to ankyrin repeat domain 22 (LOC100152630), mRNA
SNOWBALL_024723_st	0.0021	0.196528	1.2	GHITM	PREDICTED: Sus scrofa similar to growth hormone inducible transmembrane protein, transcript variant 3 (LOC100156458), mRNA
SNOWBALL_024772_st	0.0018	0.18861	-1.29	RAB11FIP2	PREDICTED: Sus scrofa similar to Rab11 family-interacting protein 2 (Rab11-FIP2) (NRip11) (LOC100153733), mRNA
SNOWBALL_024864_s_st	0.0023	0.207332	1.18	Nfkb2	PREDICTED: Sus scrofa similar to nuclear factor of kappa light polypeptide gene enhancer in B-cells 2 (LOC100151802), mRNA
SNOWBALL_024909_s_st	0.0025	0.218143	-1.49	SFRP5	PREDICTED: Sus scrofa similar to Secreted frizzled-related protein 5 precursor (sFRP-5) (Secreted apoptosis-related protein 3) (SARP-3) (Frizzled-related protein 1b) (FRP-1b) (LOC100153176), mRNA
SNOWBALL_024940_s_st	0.0005	0.110447	1.39	PDLIM1	PREDICTED: Sus scrofa similar to PDZ and LIM domain 1 (elfin) (LOC100155592), mRNA
SNOWBALL_024971_st	0.0026	0.222902	1.23	OCRL	PREDICTED: Sus scrofa similar to inositol polyphosphate-5-phosphatase A (LOC100153326), mRNA
SNOWBALL_025027_s_st	0.0006	0.117692	1.11	KIF13B	PREDICTED: Sus scrofa similar to Kinesin-like protein KIF13B (Kinesin-like protein GAKIN) (LOC100154328), mRNA
SNOWBALL_025044_st	0.0033	0.243716	-1.15	RUVBL1	PREDICTED: Sus scrofa similar to RuvB-like 1 (LOC100158123), mRNA
SNOWBALL_025117_st	0.0007	0.124373	1.3	IGF2BP2	PREDICTED: Sus scrofa similar to insulin-like growth factor 2 mRNA binding protein 2 (LOC100157731), mRNA
SNOWBALL_025121_s_st	0.0001	0.0521686	1.18	SENP2	PREDICTED: Sus scrofa similar to Sentrin-specific protease 2 (Sentrin/SUMO-specific protease SENP2) (SMT3-specific isopeptidase 2) (Smt3ip2) (Axam2) (LOC100152095), mRNA
SNOWBALL_025333_st	0.0029	0.229374	-1.25	CD320	Sus scrofa mRNA, clone:OVR010012H06, expressed in ovary
SNOWBALL_025336_s_st	0.0019	0.191714	1.29	DOC2A	Sus scrofa mRNA, clone:SPL010026A07, expressed in spleen
SNOWBALL_025339_st	0.0017	0.184437	1.14	ATP6AP1	Sus scrofa mRNA, clone:SPL010023A01, expressed in spleen
SNOWBALL_025409_st	0.0008	0.14011	1.3	PDLIM1	Sus scrofa mRNA, clone:UTR010048E01, expressed in uterus
SNOWBALL_025564_st	0.0021	0.196528	1.58	CX3CR1	Sus scrofa mRNA, clone:PBL010004E06, expressed in periphral blood mononuclear cell
SNOWBALL_025899_st	0.0002	0.0754439	1.36	SH3BGR	Sus scrofa mRNA, clone:OVRM10128C04, expressed in ovary
SNOWBALL_025936_st	0.0018	0.18861	1.25	ILK	Sus scrofa mRNA, clone:LVR010048D05, expressed in liver
SNOWBALL_026160_st	0.0023	0.207332	1.27	UBE2D4	Sus scrofa mRNA, clone:OVRM10069F06, expressed in ovary
SNOWBALL_026184_s_st	0.003	0.233517	-1.2	ZBTB16	Sus scrofa mRNA, clone:LNG010011D11, expressed in lung
SNOWBALL_026301_s_st	0.0013	0.165156	1.55	SERPINE1	Sus scrofa mRNA, clone:OVRM10026E09, expressed in ovary
SNOWBALL_026429_st	0.0019	0.191714	1.34	COX7C	Sus scrofa mRNA, clone:SPL010077C03, expressed in spleen
SNOWBALL_026438_st	0.0001	0.0521686	1.32	PLVAP	Sus scrofa mRNA, clone:SPL010071F07, expressed in spleen
SNOWBALL_026914_s_st	0.0028	0.227331	1.17	NM_138428.2	Sus scrofa clone reje29b_j2.y1.abd, mRNA sequence
SNOWBALL_027213_st	0.0016	0.179136	-1.18	EBF3	Ssc_hash_S29990650 PDUts2097B06 Porcine testis cDNA library II Sus scrofa cDNA clone PDUts2097B06 3prime similar to homologue to embAL354950.8 Human DNA sequence from clone RP11-234G16 on chromosome 10, complete sequence, mRNA sequence /clone=PDUts2097B06 /clone_end=3prime /gb=CX065124 /gi=84141266 /ug=Ssc.1185 /len=656
SNOWBALL_027411_st	0.0013	0.165156	-1.18	GET4	Ssc_hash_S40160350 rhyp14c_h14.y1 hyp Sus scrofa cDNA 5prime, mRNA sequence /clone_end=5prime /gb=EW255257 /gi=182444322 /ug=Ssc.2798 /len=556
SNOWBALL_027806_st	0.0009	0.145084	-1.25		Ssc_hash_S18550249 BX918900 Sus Scrofa library (scan) Sus scrofa cDNA clone scan0010.j.12 5prim, mRNA sequence /clone=scan0010.j.12 /clone_end=5prime /gb=BX918900 /gi=90229931 /ug=Ssc.5816 /len=817
SNOWBALL_027851_st	0.0028	0.227331	1.23	OSBPL3	Ssc_hash_S6040076 365350 MARC 2PIG Sus scrofa cDNA 5prime, mRNA sequence /clone_end=5prime /gb=BI340162 /gi=15033445 /ti=470945913 /ug=Ssc.6057 /len=517
SNOWBALL_027978_st	0.0001	0.0521686	1.22	HPSE	Ssc_hash_S14890586 sn73_A12.f sn Sus scrofa cDNA 5prime, mRNA sequence /clone_end=5prime /gb=CB473617 /gi=29280003 /ug=Ssc.7093 /len=677
SNOWBALL_028007_st	0.0001	0.0521686	1.44	CTDSPL	Ssc_hash_S16518321 818850 MARC 3PIG Sus scrofa cDNA 5prime, mRNA sequence /clone_end=5prime /gb=CF181805 /gi=33293581 /ug=Ssc.7289 /len=678
SNOWBALL_028029_st	0.0004	0.103239	1.49	RHOU	Ssc_hash_S18550042 BX918693 Sus Scrofa library (scan) Sus scrofa cDNA clone scan0035.m.01 5prim, mRNA sequence /clone=scan0035.m.01 /clone_end=5prime /gb=BX918693 /gi=90230720 /ug=Ssc.7451 /len=866
SNOWBALL_028167_st	0.0032	0.24068	1.17	ATF2	Ssc_hash_S18384560 935339 MARC 4PIG Sus scrofa cDNA 3prime, mRNA sequence /clone_end=3prime /gb=CK464351 /gi=40835632 /ug=Ssc.8318 /len=870
SNOWBALL_028349_st	0.0006	0.117692	1.28	ARHGAP6	Ssc_hash_S27601572 EST-AR192B11 Porcine Peripheral Blood Cell cDNA library Sus scrofa cDNA clone AR192B11, mRNA sequence /clone=AR192B11 /gb=DV226899 /gi=77594768 /ug=Ssc.9708 /len=707
SNOWBALL_028667_st	0.0006	0.117692	1.45	PDE3A	Ssc_hash_S40239854 rpliv0126_n8.y1 liv Sus scrofa cDNA 5prime, mRNA sequence /clone_end=5prime /gb=EW334761 /gi=182714029 /ug=Ssc.12385 /len=643
SNOWBALL_029075_st	0.0003	0.0886238	1.53	ALS2CR4	Ssc_hash_S40487939 rspl10_n23.y1 spl Sus scrofa cDNA 5prime, mRNA sequence /clone_end=5prime /gb=EW582545 /gi=183127577 /ug=Ssc.16599 /len=604
SNOWBALL_029114_st	0.0006	0.117692	1.17		Ssc_hash_S18549062 BX917713 Sus Scrofa library (scan) Sus scrofa cDNA clone scan0038.b.21 5prim, mRNA sequence /clone=scan0038.b.21 /clone_end=5prime /gb=BX917713 /gi=90243487 /ug=Ssc.17424 /len=679
SNOWBALL_029283_st	0.0006	0.117692	1.27	TTC7B	Ssc_hash_S31114706 1533677 MARC 3PIG Sus scrofa cDNA 5prime, mRNA sequence /clone_end=5prime /gb=DY418544 /gi=87219847 /ug=Ssc.18412 /len=707
SNOWBALL_029339_st	0.0002	0.0754439	1.36	PRKAR2B	Ssc_hash_S6057581 MI-P-H3-adl-a-08-1-UM.s1 MI-P-H3 Sus scrofa cDNA clone MI-P-H3-adl-a-08-1-UM 3prime, mRNA sequence /clone=MI-P-H3-adl-a-08-1-UM /clone_end=3prime /gb=BF712713 /gi=12012188 /ug=Ssc.18734 /len=678
SNOWBALL_029558_st	0.0019	0.191714	1.15	VSTM2A	Ssc_hash_S17515384 BX669953 Sus Scrofa library (scac) Sus scrofa cDNA clone scac0028.p.10 5prim, mRNA sequence /clone=scac0028.p.10 /clone_end=5prime /gb=BX669953 /gi=90238165 /ug=Ssc.20111 /len=700
SNOWBALL_029567_st	0.0003	0.0886238	1.46	ARHGEF12	Ssc_hash_S18383420 934442 MARC 4PIG Sus scrofa cDNA 5prime, mRNA sequence /clone_end=5prime /gb=CK463529 /gi=40834810 /ug=Ssc.20184 /len=896
SNOWBALL_029621_st	0.0003	0.0886238	1.18		Ssc_hash_S17527614 BX676572 Sus Scrofa library (scac) Sus scrofa cDNA clone scac0029.e.22 3prim, mRNA sequence /clone=scac0029.e.22 /clone_end=3prime /gb=BX676572 /gi=90238418 /ug=Ssc.21090 /len=756
SNOWBALL_029978_st	0.0003	0.0886238	1.2	PRKCA	Ssc_hash_S18333243 BP460309 full-length enriched swine cDNA library, adult ovary Sus scrofa cDNA clone OVRM10213F11 5prime, mRNA sequence /clone=OVRM10213F11 /clone_end=5prime /gb=BP460309 /gi=40476259 /ug=Ssc.23727 /len=592
SNOWBALL_030315_st	0.001	0.145084	-1.2		Ssc_hash_S18551074 BX919725 Sus Scrofa library (scan) Sus scrofa cDNA clone scan0009.g.20 5prim, mRNA sequence /clone=scan0009.g.20 /clone_end=5prime /gb=BX919725 /gi=90236247 /ug=Ssc.25091 /len=908
SNOWBALL_030439_st	0.0003	0.0886238	1.51	SORT1	Ssc_hash_S18546597 BX915248 Sus Scrofa library (scan) Sus scrofa cDNA clone scan0029.i.06 5prim, mRNA sequence /clone=scan0029.i.06 /clone_end=5prime /gb=BX915248 /gi=90242989 /ug=Ssc.26147 /len=857
SNOWBALL_030796_st	0.0034	0.245193	1.64		Ssc_hash_S16765501 830922 MARC 3PIG Sus scrofa cDNA 3prime, mRNA sequence /clone_end=3prime /gb=CF363096 /gi=34163402 /ug=Ssc.27850 /len=706
SNOWBALL_030884_st	0.0028	0.227331	-1.13		Ssc_hash_S18292494 BP144219 full-length enriched swine cDNA library, adult ovary Sus scrofa cDNA clone OVR010020G08 5prime, mRNA sequence /clone=OVR010020G08 /clone_end=5prime /gb=BP144219 /gi=40393690 /ug=Ssc.28372 /len=832
SNOWBALL_030939_st	0.0017	0.184437	1.2	ADCK4	Ssc_hash_S6012181 352790 MARC 1PIG Sus scrofa cDNA 5prime, mRNA sequence /clone_end=5prime /gb=BG834533 /gi=14199882 /ti=448056994 /ug=Ssc.28679 /len=585
SNOWBALL_031052_st	0.0001	0.0521686	1.5	CTDSPL	Ssc_hash_S17499800 855133 MARC 4PIG Sus scrofa cDNA 5prime, mRNA sequence /clone_end=5prime /gb=CF787256 /gi=37791817 /ug=Ssc.29313 /len=673
SNOWBALL_031089_st	0.0001	0.0521686	1.19	TESK2	Ssc_hash_S39975298 rduo402b_l14.y1 duo Sus scrofa cDNA 5prime, mRNA sequence /clone_end=5prime /gb=EW070363 /gi=181287682 /ug=Ssc.29486 /len=531
SNOWBALL_031234_st	0.0033	0.243716	-1.26	TIGD6	Ssc_hash_S18271463 BP167954 full-length enriched swine cDNA library, adult thymus Sus scrofa cDNA clone THY010092G11 5prime, mRNA sequence /clone=THY010092G11 /clone_end=5prime /gb=BP167954 /gi=40417427 /ug=Ssc.31212 /len=865
SNOWBALL_031486_st	0.0002	0.0754439	1.26		Ssc_hash_S31102807 1498251 MARC 3PIG Sus scrofa cDNA 5prime, mRNA sequence /clone_end=5prime /gb=DY406645 /gi=87207948 /ug=Ssc.33485 /len=688
SNOWBALL_031859_st	0.0036	0.245193	-1.14	ELK4	Ssc_hash_S26726406 AJ962490 KN404_2 Sus scrofa cDNA clone C0007759g11 3prime, mRNA sequence /clone=C0007759g11 /clone_end=3prime /gb=AJ962490 /gi=74379306 /ug=Ssc.35454 /len=863
SNOWBALL_031961_st	0.0007	0.124373	1.26	PELI2	Ssc_hash_S26723262 AJ959346 KN404_2 Sus scrofa cDNA clone C0007756a17 5prime, mRNA sequence /clone=C0007756a17 /clone_end=5prime /gb=AJ959346 /gi=74376162 /ug=Ssc.35940 /len=785
SNOWBALL_032198_st	0.0001	0.0521686	1.41	SORT1	Ssc_hash_S26394008 BW960625 full-length enriched swine cDNA library, adult alveolar macrophage Sus scrofa cDNA clone AMP010078D10 5prime, mRNA sequence /clone=AMP010078D10 /clone_end=5prime /gb=BW960625 /gi=71973430 /ug=Ssc.37494 /len=717
SNOWBALL_032445_st	0.0025	0.218143	-1.15	MKI67	Ssc_hash_S23692998 1099749 MARC 4PIG Sus scrofa cDNA 3prime, mRNA sequence /clone_end=3prime /gb=DN104097 /gi=59777723 /ug=Ssc.38588 /len=837
SNOWBALL_032777_st	0.0036	0.245193	-1.14	AHCY	Ssc_hash_S20939584 AJ651307 CSEQRAN19 Sus scrofa cDNA clone C0003277_P13, mRNA sequence /clone=C0003277_P13 /gb=AJ651307 /gi=49333752 /ug=Ssc.41581 /len=519
SNOWBALL_032868_st	0.0021	0.196528	1.39	SLC6A4	Ssc_hash_S17526879 BX675837 Sus Scrofa library (scac) Sus scrofa cDNA clone scac0034.i.24 3prim, mRNA sequence /clone=scac0034.i.24 /clone_end=3prime /gb=BX675837 /gi=90235517 /ug=Ssc.42385 /len=902
SNOWBALL_033016_st	0.0035	0.245193	1.21	TXNRD3	Ssc_hash_S18550157 BX918808 Sus Scrofa library (scan) Sus scrofa cDNA clone scan0002.o.06 5prim, mRNA sequence /clone=scan0002.o.06 /clone_end=5prime /gb=BX918808 /gi=90230137 /ug=Ssc.43531 /len=973
SNOWBALL_033136_st	0.0001	0.0521686	1.33	TAL1	Ssc_hash_S31115597 1535008 MARC 3PIG Sus scrofa cDNA 5prime, mRNA sequence /clone_end=5prime /gb=DY419435 /gi=87220738 /ug=Ssc.44169 /len=654
SNOWBALL_033620_st	0.0037	0.249921	1.2	CCDC149	Ssc_hash_S31106971 1515491 MARC 3PIG Sus scrofa cDNA 5prime, mRNA sequence /clone_end=5prime /gb=DY410809 /gi=87212112 /ug=Ssc.47141 /len=728
SNOWBALL_033975_st	0.0016	0.179136	-1.22	DPPA5	Ssc_hash_S6008395 307038 MARC 1PIG Sus scrofa cDNA 5prime, mRNA sequence /clone_end=5prime /gb=BG608451 /gi=13658429 /ti=448052645 /ug=Ssc.49008 /len=522
SNOWBALL_034010_st	0.0001	0.0521686	1.6	NEURL1B	Ssc_hash_S34513285 DB790556 full-length enriched swine cDNA library, adult adrenal gland Sus scrofa cDNA clone ADR010102D01 5prime, mRNA sequence /clone=ADR010102D01 /clone_end=5prime /gb=DB790556 /gi=112754251 /ug=Ssc.49205 /len=891
SNOWBALL_034080_st	0.0004	0.103239	1.22	CTIF	Ssc_hash_S18292679 BP144404 full-length enriched swine cDNA library, adult ovary Sus scrofa cDNA clone OVR010014H01 5prime, mRNA sequence /clone=OVR010014H01 /clone_end=5prime /gb=BP144404 /gi=40393875 /ug=Ssc.49508 /len=822
SNOWBALL_034280_st	0.001	0.145084	-1.21	UTP15	Ssc_hash_S18262266 BP158757 full-length enriched swine cDNA library, adult spleen Sus scrofa cDNA clone SPL010039G02 5prime, mRNA sequence /clone=SPL010039G02 /clone_end=5prime /gb=BP158757 /gi=40408230 /ug=Ssc.52370 /len=774
SNOWBALL_034496_st	0.0022	0.202031	1.12	NRP1	Ssc_hash_S23690331 1096255 MARC 4PIG Sus scrofa cDNA 5prime, mRNA sequence /clone_end=5prime /gb=DN101430 /gi=59774206 /ug=Ssc.54970 /len=890
SNOWBALL_034846_st	0.0028	0.227331	1.24	PTPRJ	Ssc_hash_S23697099 1105695 MARC 4PIG Sus scrofa cDNA 3prime, mRNA sequence /clone_end=3prime /gb=DN108202 /gi=59783766 /ug=Ssc.57308 /len=833
SNOWBALL_034867_st	0.0031	0.23753	-1.16	EHBP1L1	Ssc_hash_S40319168 rnbm21b_m18.y1 nbm Sus scrofa cDNA 5prime, mRNA sequence /clone_end=5prime /gb=EW413775 /gi=182715936 /ug=Ssc.57441 /len=623
SNOWBALL_034953_st	0.0031	0.23753	1.36	PDLIM5	Ssc_hash_S18332061 BP459127 full-length enriched swine cDNA library, adult ovary Sus scrofa cDNA clone OVRM10185E09 5prime, mRNA sequence /clone=OVRM10185E09 /clone_end=5prime /gb=BP459127 /gi=40473902 /ug=Ssc.58579 /len=730
SNOWBALL_034962_st	0.002	0.195373	1.2	MPP6	Ssc_hash_S18382499 933056 MARC 4PIG Sus scrofa cDNA 3prime, mRNA sequence /clone_end=3prime /gb=CK462269 /gi=40833550 /ug=Ssc.58763 /len=888
SNOWBALL_034997_st	0.0034	0.245193	-1.12	ACCN1	Ssc_hash_S29983698 PDUts2021F05 Porcine testis cDNA library II Sus scrofa cDNA clone PDUts2021F05 5prime, mRNA sequence /clone=PDUts2021F05 /clone_end=5prime /gb=CX058174 /gi=84134316 /ug=Ssc.58979 /len=725
SNOWBALL_035129_st	0.0009	0.145084	1.27		Ssc_hash_S40156924 rhyp33c_p6.y1 hyp Sus scrofa cDNA 5prime, mRNA sequence /clone_end=5prime /gb=EW251831 /gi=182534575 /ug=Ssc.60293 /len=623
SNOWBALL_035258_st	0.002	0.195373	1.6	ITGB3	Ssc_hash_S40318372 rnbm31b_h4.y1 nbm Sus scrofa cDNA 5prime, mRNA sequence /clone_end=5prime /gb=EW412979 /gi=182755736 /ug=Ssc.60757 /len=555
SNOWBALL_035330_st	0.0001	0.0521686	1.18	COLQ	Ssc_hash_S40157897 rhyp24c_j19.y1 hyp Sus scrofa cDNA 5prime, mRNA sequence /clone_end=5prime /gb=EW252804 /gi=182449302 /ug=Ssc.61062 /len=502
SNOWBALL_035457_st	0.0001	0.0521686	1.25	ARHGAP6	Ssc_hash_S40276030 rmcp35c_o8.y1 mcp Sus scrofa cDNA 5prime, mRNA sequence /clone_end=5prime /gb=EW370937 /gi=182735105 /ug=Ssc.61650 /len=554
SNOWBALL_035737_st	0.0001	0.0521686	1.18	C9orf91	Ssc_hash_S20946093 AJ657816 KN277 Sus scrofa cDNA clone C0005211_D17, mRNA sequence /clone=C0005211_D17 /gb=AJ657816 /gi=49341885 /ug=Ssc.62740 /len=597
SNOWBALL_035793_st	0.0001	0.0521686	1.47	SHCBP1	Ssc_hash_S40315099 rnbm36b_o24.y1 nbm Sus scrofa cDNA 5prime, mRNA sequence /clone_end=5prime /gb=EW409706 /gi=182778476 /ug=Ssc.63094 /len=560
SNOWBALL_036472_st	0.0003	0.0886238	1.38	NBEA	Ssc_hash_S50156466 susfleck_PG_33_D04 SUSFLECK Pituitary Gland Sus scrofa cDNA clone 33_D04, mRNA sequence /clone=33_D04 /gb=FD588302 /gi=221026323 /ug=Ssc.67001 /len=715
SNOWBALL_036717_st	0.0027	0.227331	1.33	GP1BA	Ssc_hash_S40314381 rnbm30b_n20.y1 nbm Sus scrofa cDNA 5prime, mRNA sequence /clone_end=5prime /gb=EW408988 /gi=182812679 /ug=Ssc.68877 /len=668
SNOWBALL_036809_st	0.0003	0.0886238	1.28		Ssc_hash_S40073180 rfat0101_c4.y1 fat Sus scrofa cDNA 5prime, mRNA sequence /clone_end=5prime /gb=EW168087 /gi=182538535 /ug=Ssc.69989 /len=669
SNOWBALL_036977_st	0.0004	0.103239	1.13	BAT5	Ssc_hash_S34509692 DB789234 full-length enriched swine cDNA library, adult adrenal gland Sus scrofa cDNA clone ADR010087E09 5prime, mRNA sequence /clone=ADR010087E09 /clone_end=5prime /gb=DB789234 /gi=112744412 /ug=Ssc.71538 /len=779
SNOWBALL_037213_st	0.0015	0.175976	-1.15	SETD3	Ssc_hash_S50182871 susfleck_LM_18_D04 SUSFLECK Loin Muscle Sus scrofa cDNA clone 18_D04, mRNA sequence /clone=18_D04 /gb=FD614707 /gi=220996865 /ug=Ssc.74668 /len=745
SNOWBALL_037260_st	0.0012	0.159044	1.2	CAPN5	Ssc_hash_S18554980 BX923631 Sus Scrofa library (scan) Sus scrofa cDNA clone scan0014.n.03 5prim, mRNA sequence /clone=scan0014.n.03 /clone_end=5prime /gb=BX923631 /gi=90228343 /ug=Ssc.74925 /len=791
SNOWBALL_037465_st	0.0005	0.110447	1.34	TP53INP2	IowaPorcineAssembly_v1_Clusters
SNOWBALL_037506_st	0.002	0.195373	-1.17	SLC6A1	IowaPorcineAssembly_v1_Clusters
SNOWBALL_037850_st	0.0005	0.110447	1.19	NMNAT2	IowaPorcineAssembly_v1_Clusters
SNOWBALL_037950_st	0.0017	0.184437	1.16	PODXL	IowaPorcineAssembly_v1_Clusters
SNOWBALL_037970_st	0.0008	0.14011	1.22	RNF150	IowaPorcineAssembly_v1_Clusters
SNOWBALL_038048_st	0.0022	0.202031	1.14	BEND3	IowaPorcineAssembly_v1_Clusters
SNOWBALL_038081_st	0.0025	0.218143	1.14	TMEM107	IowaPorcineAssembly_v1_Clusters
SNOWBALL_038710_st	0.0011	0.149012	-1.14		IowaPorcineAssembly_v1_Clusters
SNOWBALL_038912_st	0.0013	0.165156	-1.35		IowaPorcineAssembly_v1_Clusters
SNOWBALL_039112_st	0.0029	0.229374	1.16	AGAP1	IowaPorcineAssembly_v1_Clusters
SNOWBALL_039298_st	0.0005	0.110447	-1.31		IowaPorcineAssembly_v1_Clusters
SNOWBALL_039597_st	0.0017	0.184437	1.18	PRKCA	IowaPorcineAssembly_v1_Clusters
SNOWBALL_039662_st	0.0007	0.124373	-1.23		IowaPorcineAssembly_v1_Clusters
SNOWBALL_039890_st	0.0031	0.23753	1.16		IowaPorcineAssembly_v1_Clusters
SNOWBALL_039917_st	0.0035	0.245193	-1.19		IowaPorcineAssembly_v1_Clusters
SNOWBALL_040025_st	0.0011	0.149012	1.18	PRKCA	IowaPorcineAssembly_v1_Clusters
SNOWBALL_040175_st	0.0009	0.145084	1.27	TTC7B	IowaPorcineAssembly_v1_Clusters
SNOWBALL_040438_st	0.0007	0.124373	-1.15	APPL1	IowaPorcineAssembly_v1_Clusters
SNOWBALL_040862_st	0.0027	0.227331	-1.2		IowaPorcineAssembly_v1_Clusters
SNOWBALL_041161_st	0.0005	0.110447	-1.17	THSD7A	IowaPorcineAssembly_v1_Clusters
SNOWBALL_041284_st	0.0007	0.124373	-1.23		IowaPorcineAssembly_v1_Clusters
SNOWBALL_041384_st	0.0002	0.0754439	1.36	XK	IowaPorcineAssembly_v1_Clusters
SNOWBALL_042176_s_st	0.0036	0.245193	1.18	KALRN	IowaPorcineAssembly_v1_Clusters
SNOWBALL_042399_st	0.0007	0.124373	1.14	FAM105B	IowaPorcineAssembly_v1_Clusters
SNOWBALL_042831_st	0.0003	0.0886238	-1.14	AKAP1	IowaPorcineAssembly_v1_Clusters
SNOWBALL_042950_st	0.0031	0.23753	-1.16		IowaPorcineAssembly_v1_Clusters
SNOWBALL_043167_st	0.001	0.145084	-1.27		IowaPorcineAssembly_v1_Clusters
SNOWBALL_043234_st	0.0034	0.245193	-1.34		IowaPorcineAssembly_v1_Clusters
SNOWBALL_043515_st	0.0012	0.159044	1.18		IowaPorcineAssembly_v1_Clusters
SNOWBALL_043684_st	0.0002	0.0754439	1.25	RNF150	IowaPorcineAssembly_v1_Clusters
SNOWBALL_043745_st	0.0001	0.0521686	-1.23	FXYD7	IowaPorcineAssembly_v1_Clusters
SNOWBALL_043999_st	0.0001	0.0521686	1.21	EAF1	IowaPorcineAssembly_v1_Clusters
SNOWBALL_044010_st	0.003	0.233517	-1.14		IowaPorcineAssembly_v1_Clusters
SNOWBALL_044783_st	0.001	0.145084	1.33	NBEA	IowaPorcineAssembly_v1_Clusters
SNOWBALL_044892_s_st	0.0018	0.18861	1.37	LPP	IowaPorcineAssembly_v1_Clusters
SNOWBALL_044905_st	0.0036	0.245193	1.15	TNIK	IowaPorcineAssembly_v1_Clusters
SNOWBALL_044920_st	0.0028	0.227331	1.27	RHOU	IowaPorcineAssembly_v1_Clusters
SNOWBALL_045025_st	0.0036	0.245193	1.18	PAR-SN	IowaPorcineAssembly_v1_Clusters
SNOWBALL_045064_st	0.0004	0.103239	1.45	ARHGAP10	IowaPorcineAssembly_v1_Clusters
SNOWBALL_045179_st	0.0028	0.227331	1.16		IowaPorcineAssembly_v1_Clusters
SNOWBALL_045230_st	0.0001	0.0521686	-1.16	SH3BP4	IowaPorcineAssembly_v1_Clusters
SNOWBALL_045348_st	0.0027	0.227331	1.19	ODZ1	IowaPorcineAssembly_v1_Clusters
SNOWBALL_045769_st	0.0034	0.245193	1.13		IowaPorcineAssembly_v1_Clusters
SNOWBALL_046163_st	0.0006	0.117692	1.19		IowaPorcineAssembly_v1_Clusters
SNOWBALL_046461_st	0.0016	0.179136	-1.19		IowaPorcineAssembly_v1_Clusters
SNOWBALL_046568_st	0.0028	0.227331	-1.16		IowaPorcineAssembly_v1_Clusters
SNOWBALL_046714_st	0.0029	0.229374	1.19	TNIK	IowaPorcineAssembly_v1_Clusters
SNOWBALL_046928_st	0.0001	0.0521686	-1.27		IowaPorcineAssembly_v1_Clusters
SNOWBALL_047272_st	0.0004	0.103239	1.32	ABI2	IowaPorcineAssembly_v1_Clusters
SNOWBALL_047473_st	0.0004	0.103239	1.51	LHFPL2	IowaPorcineAssembly_v1_Clusters
SNOWBALL_047478_st	0.0019	0.191714	1.2	LHFPL2	IowaPorcineAssembly_v1_Clusters
SNOWBALL_047555_st	0.0007	0.124373	-1.21		IowaPorcineAssembly_v1_Clusters
SNOWBALL_047558_st	0.0001	0.0521686	1.37	LHFPL2	IowaPorcineAssembly_v1_Clusters
SNOWBALL_047592_st	0.0014	0.169098	1.21	MAPRE2	IowaPorcineAssembly_v1_Clusters
SNOWBALL_047667_st	0.0021	0.196528	1.44	MRVI1	IowaPorcineAssembly_v1_Clusters
SNOWBALL_047833_st	0.0002	0.0754439	1.19	LZTS2	IowaPorcineAssembly_v1_Clusters

## Sheet: day 140; HR vs. LR
Probe-sets showing altered mRNA abundances between temperament groups; positive Fold change: HR > LR; negative Fold change: HR < LR;
Variance component: GROUP x Time (HR_day140 vs. LR_day140)
Probe_Set_ID	p value	q value	Fold change	Gene_Symbol	Gene title
bta-mir-1777b_st	0.0001	0.0703668	-1.46		MI0011520
bta-mir-23a_s_st	0.0029	0.243108	-1.22	hsa-mir-23a	MI0005042
bta-mir-2430_st	0.0008	0.165865	-1.25		MI0011480
bta-mir-2882_st	0.0025	0.228554	-1.14	SMARCA4	MI0013055
hsa-mir-1246_st	0.0022	0.222114	-1.26	hsa-mir-1246	MI0006381
hsa-mir-151_st	0.0022	0.222114	-1.52	hsa-mir-151	MI0000809
hsa-mir-4258_st	0.0007	0.157813	-1.24	hsa-mir-4258	MI0015857
hsa-mir-629_st	0.0015	0.197907	-1.32	hsa-mir-629	MI0003643
mmu-mir-1306_st	0.002	0.219066	-1.2	hsa-mir-1306	MI0009935
mmu-mir-450a-2_st	0.0001	0.0703668	-1.48	hsa-mir-450a	MI0003537
mmu-mir-714_st	0.0019	0.214175	-1.16	miR-714	retired
SNOWBALL_000327_st	0.0012	0.18956	1.16	PPP3CB	Calcineurin A protien
SNOWBALL_000807_st	0.0026	0.228692	1.18		---
SNOWBALL_000889_st	0.0007	0.157813	-1.24	HSD3B2	hydroxy-delta-5-steroid dehydrogenase, 3 beta- and steroid delta-isomerase 2
SNOWBALL_000932_st	0.0013	0.193509	-1.16	WIF1	Wnt inhibitor factor 1
SNOWBALL_000944_st	0.0024	0.228554	1.24	CD69	CD69 molecule
SNOWBALL_001040_s_st	0.0004	0.142899	-1.15	SLA2	SLA-2 histocompatibility antigen, class I
SNOWBALL_001850_s_st	0.0028	0.237295	-1.2	ATP1B4	ATPase, Na+/K+ transporting, beta 4 polypeptide
SNOWBALL_001868_st	0.0019	0.214175	1.25	RNF113A	ring finger protein 113A
SNOWBALL_002159_st	0.0021	0.221655	1.19	C6orf97	Coiled-coil domain-containing protein C6orf97 [Source:UniProtKB/Swiss-Prot;Acc:Q8IYT3]
SNOWBALL_002200_st	0.0001	0.0703668	1.28	PKIB	protein kinase (cAMP-dependent, catalytic) inhibitor beta [Source:HGNC Symbol;Acc:9018]
SNOWBALL_002363_st	0.0025	0.228554	-1.16	SLC35F1	solute carrier family 35, member F1 [Source:HGNC Symbol;Acc:21483]
SNOWBALL_002475_x_st	0.0001	0.0703668	-1.25		---
SNOWBALL_002937_st	0.0007	0.157813	1.27	TEK	---
SNOWBALL_003202_st	0.0031	0.248225	-1.18	SYT16	synaptotagmin XVI [Source:HGNC Symbol;Acc:23142]
SNOWBALL_003569_st	0.0017	0.205603	-1.15	OR8I2	olfactory receptor, family 8, subfamily I, member 2 [Source:HGNC Symbol;Acc:15310]
SNOWBALL_003897_st	0.0001	0.0703668	-1.17	SOHLH1	spermatogenesis and oogenesis specific basic helix-loop-helix 1 [Source:HGNC Symbol;Acc:27845]
SNOWBALL_003945_st	0.0027	0.23482	-1.15	ASPH	7SK RNA [Source: RFAM;Acc:RF00100]
SNOWBALL_004603_s_st	0.0026	0.228692	-1.18	FAM178B	family with sequence similarity 178, member B [Source:HGNC Symbol;Acc:28036]
SNOWBALL_004858_st	0.0024	0.228554	-1.16	OR1F1	olfactory receptor, family 1, subfamily F, member 1 [Source:HGNC Symbol;Acc:8194]
SNOWBALL_005346_s_st	0.0011	0.185095	-1.14	LRRTM1	---
SNOWBALL_005637_st	0.0006	0.157813	1.29	PKIA	protein kinase (cAMP-dependent, catalytic) inhibitor alpha [Source:HGNC Symbol;Acc:9017]
SNOWBALL_006231_st	0.0018	0.21004	-1.15		---
SNOWBALL_006558_st	0.0001	0.0703668	1.62		5S ribosomal RNA [Source: RFAM;Acc:RF00001]
SNOWBALL_006644_st	0.0018	0.21004	-1.13	ALX3	ALX homeobox 3 [Source:HGNC Symbol;Acc:449]
SNOWBALL_006849_st	0.0011	0.185095	1.17	MTERFD3	MTERF domain containing 3 [Source:HGNC Symbol;Acc:30779]
SNOWBALL_007158_st	0.0003	0.129006	-1.19		---
SNOWBALL_007253_st	0.0022	0.222114	-1.15	C12orf70	Uncharacterized protein C12orf70 [Source:UniProtKB/Swiss-Prot;Acc:A6NFE2]
SNOWBALL_007320_st	0.001	0.180008	1.13	KIAA0528	KIAA0528 [Source:HGNC Symbol;Acc:29062]
SNOWBALL_007338_st	0.0007	0.157813	-1.14	C12orf69	Uncharacterized protein C12orf69 [Source:UniProtKB/Swiss-Prot;Acc:A2RU48]
SNOWBALL_007371_s_st	0.0006	0.157813	-1.24	KCNC2	potassium voltage-gated channel, Shaw-related subfamily, member 2 [Source:HGNC Symbol;Acc:6234]
SNOWBALL_007580_st	0.0019	0.214175	-1.13	TTLL8	tubulin tyrosine ligase-like family, member 8 [Source:HGNC Symbol;Acc:34000]
SNOWBALL_007962_st	0.0015	0.197907	-1.17	TAT	tyrosine aminotransferase [Source:HGNC Symbol;Acc:11573]
SNOWBALL_008115_st	0.0022	0.222114	1.19	ZFP30	zinc finger protein 30 homolog (mouse) [Source:HGNC Symbol;Acc:29555]
SNOWBALL_008200_s_st	0.0001	0.0703668	1.37	ZNF546	---
SNOWBALL_008321_st	0.0016	0.200831	1.2	HSD17B14	hydroxysteroid (17-beta) dehydrogenase 14 [Source:HGNC Symbol;Acc:23238]
SNOWBALL_008559_st	0.0025	0.228554	1.16	ZNF235	---
SNOWBALL_008613_st	0.0022	0.222114	1.17	ZNF546	zinc finger protein 546 [Source:HGNC Symbol;Acc:28671]
SNOWBALL_008687_st	0.0022	0.222114	-1.16	PLA2G2A	phospholipase A2, group IIA (platelets, synovial fluid) [Source:HGNC Symbol;Acc:9031]
SNOWBALL_008691_st	0.0007	0.157813	-1.16	FBLIM1	filamin binding LIM protein 1 [Source:HGNC Symbol;Acc:24686]
SNOWBALL_008738_st	0.0002	0.100961	-1.15	C1orf167	---
SNOWBALL_008739_st	0.0002	0.100961	1.26	DSC2	---
SNOWBALL_008883_x_st	0.0001	0.0703668	1.52	MARK2	U6 spliceosomal RNA [Source: RFAM;Acc:RF00026]
SNOWBALL_008964_st	0.0001	0.0703668	1.56	ZNF211	zinc finger protein 211 [Source:HGNC Symbol;Acc:13003]
SNOWBALL_009221_st	0.0016	0.200831	1.32	C1orf141	Uncharacterized protein C1orf141 [Source:UniProtKB/Swiss-Prot;Acc:Q5JVX7]
SNOWBALL_009299_st	0.0008	0.165865	1.25	PIK3R3	phosphoinositide-3-kinase, regulatory subunit 3 (gamma) [Source:HGNC Symbol;Acc:8981]
SNOWBALL_009392_st	0.0015	0.197907	-1.16	LACTBL1	lactamase, beta-like 1 [Source:HGNC Symbol;Acc:35445]
SNOWBALL_009662_st	0.0031	0.248225	-1.18	OR14J1	Olfactory receptor 14J1 (Olfactory receptor 5U1)(Olfactory receptor OR6-25)(Hs6M1-28) [Source:UniProtKB/Swiss-Prot;Acc:Q9UGF5]
SNOWBALL_009872_st	0.0015	0.197907	-1.15	SPATS1	spermatogenesis associated, serine-rich 1 [Source:HGNC Symbol;Acc:22957]
SNOWBALL_009881_s_st	0.0001	0.0703668	-1.22	KCNK5	---
SNOWBALL_009925_st	0.0029	0.243108	-1.2	C6orf64	Uncharacterized protein C6orf64 [Source:UniProtKB/Swiss-Prot;Acc:Q9NPB0]
SNOWBALL_010005_st	0.0002	0.100961	-1.22	UNC5CL	---
SNOWBALL_010091_st	0.0001	0.0703668	-1.2	RUNX2	---
SNOWBALL_010250_s_st	0.0031	0.248225	1.18	ZNF18	---
SNOWBALL_010700_st	0.0007	0.157813	1.19	FBXO22	FBXO22 opposite strand (non-protein coding) [Source:HGNC Symbol;Acc:31025]
SNOWBALL_011537_st	0.0026	0.228692	1.23	PAICS	phosphoribosylaminoimidazole carboxylase, phosphoribosylaminoimidazole succinocarboxamide synthetase [Source:HGNC Symbol;Acc:8587]
SNOWBALL_012027_s_st	0.003	0.247032	-1.15		---
SNOWBALL_012038_st	0.0001	0.0703668	-1.23		olfactory receptor, family 52, subfamily E, member 5 [Source:HGNC Symbol;Acc:15214]
SNOWBALL_012398_s_st	0.0001	0.0703668	-1.25	EEF1G	Translation elongation factor eEF-1 alpha chain Fragment [Source:UniProtKB/TrEMBL;Acc:Q29237]
SNOWBALL_012413_st	0.0009	0.16991	-1.16	C11orf92	---
SNOWBALL_012509_st	0.0009	0.16991	-1.19	C11orf34	Placenta-expressed transcript 1 protein Precursor [Source:UniProtKB/Swiss-Prot;Acc:Q6UQ28]
SNOWBALL_012794_st	0.0003	0.129006	-1.2	ABCG4	ATP-binding cassette, sub-family G (WHITE), member 4 [Source:HGNC Symbol;Acc:13884]
SNOWBALL_012803_st	0.0015	0.197907	-1.16	OR6T1	olfactory receptor, family 6, subfamily T, member 1 [Source:HGNC Symbol;Acc:14848]
SNOWBALL_012942_s_st	0.0019	0.214175	-1.15	TOR3A	torsin family 3, member A [Source:HGNC Symbol;Acc:11997]
SNOWBALL_012967_st	0.001	0.180008	1.17	C1orf74	UPF0739 protein C1orf74 [Source:UniProtKB/Swiss-Prot;Acc:Q96LT6]
SNOWBALL_013839_st	0.001	0.180008	1.2	SUCLA2	succinate-CoA ligase, ADP-forming, beta subunit [Source:HGNC Symbol;Acc:11448]
SNOWBALL_014308_s_st	0.0005	0.150786	1.18	ARL17A	---
SNOWBALL_014507_st	0.0001	0.0703668	-1.19	KRT34	---
SNOWBALL_014555_st	0.0012	0.18956	-1.19	C17orf78	Uncharacterized protein C17orf78 [Source:UniProtKB/Swiss-Prot;Acc:Q8N4C9]
SNOWBALL_014681_st	0.0003	0.129006	-1.17	HLF	---
SNOWBALL_015156_st	0.0018	0.21004	-1.24	COL6A4P1	---
SNOWBALL_015472_st	0.0028	0.237295	1.12	ADAMTS9	ADAM metallopeptidase with thrombospondin type 1 motif, 9 [Source:HGNC Symbol;Acc:13202]
SNOWBALL_015715_st	0.0026	0.228692	1.21	PRKCI	protein kinase C, iota [Source:HGNC Symbol;Acc:9404]
SNOWBALL_015799_st	0.0013	0.193509	-1.17		---
SNOWBALL_015878_st	0.0012	0.18956	1.18	C3orf26	Uncharacterized protein C3orf26 [Source:UniProtKB/Swiss-Prot;Acc:Q9BQ75]
SNOWBALL_015959_s_st	0.0014	0.197907	-1.16	RTP1	receptor (chemosensory) transporter protein 1 [Source:HGNC Symbol;Acc:28580]
SNOWBALL_016133_st	0.0021	0.221655	-1.17	LNP1	leukemia NUP98 fusion partner 1 [Source:HGNC Symbol;Acc:28014]
SNOWBALL_016196_st	0.0002	0.100961	1.2	RG9MTD1	RNA (guanine-9-) methyltransferase domain containing 1 [Source:HGNC Symbol;Acc:26022]
SNOWBALL_016395_st	0.0007	0.157813	1.2	ZNF891	---
SNOWBALL_016448_s_st	0.0006	0.157813	-1.21	CCDC60	coiled-coil domain containing 60 [Source:HGNC Symbol;Acc:28610]
SNOWBALL_016458_st	0.0004	0.142899	-1.23	TMEM132D	transmembrane protein 132D [Source:HGNC Symbol;Acc:29411]
SNOWBALL_016482_s_st	0.0004	0.142899	1.2	TCTN1	tectonic family member 1 [Source:HGNC Symbol;Acc:26113]
SNOWBALL_016715_st	0.0015	0.197907	-1.13	SLC7A4	solute carrier family 7 (cationic amino acid transporter, y+ system), member 4 [Source:HGNC Symbol;Acc:11062]
SNOWBALL_016869_st	0.0002	0.100961	1.27	VPS37A	---
SNOWBALL_016915_st	0.0005	0.150786	-1.19	TMEM26	transmembrane protein 26 [Source:HGNC Symbol;Acc:28550]
SNOWBALL_016971_s_st	0.0023	0.225352	1.13	ZNF248	zinc finger protein 248 [Source:HGNC Symbol;Acc:13041]
SNOWBALL_016974_s_st	0.0015	0.197907	-1.15	CAPN9	calpain 9 [Source:HGNC Symbol;Acc:1486]
SNOWBALL_017000_st	0.0005	0.150786	-1.16	CRTAC1	cartilage acidic protein 1 [Source:HGNC Symbol;Acc:14882]
SNOWBALL_017174_s_st	0.003	0.247032	-1.15	PNLIPRP1	pancreatic lipase-related protein 1 [Source:HGNC Symbol;Acc:9156]
SNOWBALL_017261_st	0.0018	0.21004	-1.17	KCNMA1	potassium large conductance calcium-activated channel, subfamily M, alpha member 1 [Source:HGNC Symbol;Acc:6284]
SNOWBALL_017294_s_st	0.0011	0.185095	-1.15	HABP2	hyaluronan binding protein 2 [Source:HGNC Symbol;Acc:4798]
SNOWBALL_017411_s_st	0.0016	0.200831	-1.19	Nodal	Nodal protein Fragment [Source:UniProtKB/TrEMBL;Acc:Q0W959]
SNOWBALL_017463_s_st	0.0001	0.0703668	1.39		---
SNOWBALL_017515_x_st	0.0003	0.129006	-1.65	RNU6-21	U6 spliceosomal RNA [Source: RFAM;Acc:RF00026]
SNOWBALL_017684_st	0.0023	0.225352	1.18	DPP10	dipeptidyl-peptidase 10 (non-functional) [Source:HGNC Symbol;Acc:20823]
SNOWBALL_017784_st	0.0016	0.200831	1.22	C4orf47	UPF0602 protein C4orf47 [Source:UniProtKB/Swiss-Prot;Acc:A7E2U8]
SNOWBALL_018349_st	0.0003	0.129006	-1.14	SAG	---
SNOWBALL_018411_st	0.002	0.219066	-1.18	HTR2B	5-hydroxytryptamine (serotonin) receptor 2B [Source:HGNC Symbol;Acc:5294]
SNOWBALL_018443_st	0.0015	0.197907	-1.15	B3GNT7	UDP-GlcNAc:betaGal beta-1,3-N-acetylglucosaminyltransferase 7 [Source:HGNC Symbol;Acc:18811]
SNOWBALL_018529_st	0.0001	0.0703668	-1.19	CTNND2	catenin (cadherin-associated protein), delta 2 (neural plakophilin-related arm-repeat protein) [Source:HGNC Symbol;Acc:2516]
SNOWBALL_018845_st	0.002	0.219066	1.17	MCCC2	---
SNOWBALL_018848_st	0.0023	0.225352	-1.16	NKX2-5	NK2 transcription factor related, locus 5 (Drosophila) [Source:HGNC Symbol;Acc:2488]
SNOWBALL_019001_st	0.0013	0.193509	1.13	HGSNAT	heparan-alpha-glucosaminide N-acetyltransferase [Source:HGNC Symbol;Acc:26527]
SNOWBALL_019330_st	0.0004	0.142899	-1.31	SNORA11	Small nucleolar RNA SNORA11 [Source: RFAM;Acc:RF00614]
SNOWBALL_019823_st	0.0001	0.0703668	-1.23	STIP1	stress-induced-phosphoprotein 1 [Source:HGNC Symbol;Acc:11387]
SNOWBALL_020557_st	0.0025	0.228554	-1.33	SCARNA23	Small Cajal body specific RNA 24 [Source: RFAM;Acc:RF00422]
SNOWBALL_020688_st	0.0002	0.100961	1.26	TMLHE	trimethyllysine hydroxylase, epsilon [Source:HGNC Symbol;Acc:18308]
SNOWBALL_020730_st	0.0003	0.129006	1.22	SLC25A14	solute carrier family 25 (mitochondrial carrier, brain), member 14 [Source:HGNC Symbol;Acc:10984]
SNOWBALL_020936_s_st	0.0004	0.142899	-1.27	TTR	SSU16131 Sus scrofa transthyretin precursor mRNA, complete cds
SNOWBALL_021201_st	0.0026	0.228692	-1.21		Sus scrofa clone T532 T cell receptor beta mRNA, partial cds
SNOWBALL_021474_st	0.0015	0.197907	1.15		Sus scrofa mRNA, clone:LVRM10064B09, expressed in liver
SNOWBALL_021519_st	0.0015	0.197907	-1.19	IL18R1	Sus scrofa mRNA, clone:THY010074D03, expressed in thymus
SNOWBALL_021798_st	0.003	0.247032	1.42	KLK7	Sus scrofa mRNA, clone:DCI010092D03, expressed in dendritic cells (immature)
SNOWBALL_021877_x_st	0.0017	0.205603	-1.63		Sus scrofa mRNA, clone:TCH010006G04, expressed in trachea
SNOWBALL_022012_s_st	0.0012	0.18956	1.14	ARMC8	Sus scrofa mRNA, clone:AMP010042F02, expressed in alveolar macrophages
SNOWBALL_022286_st	0.0023	0.225352	1.54	AKR1A1	Sus scrofa mRNA, clone:PBL010004G07, expressed in peripheral blood mononuclear cells
SNOWBALL_022367_s_st	0.0006	0.157813	1.2		Sus scrofa mRNA, clone:OVRM10017H05, expressed in ovary
SNOWBALL_022523_st	0.0027	0.23482	1.16	ATM	Sus scrofa ataxia-telangiectasia mutated protein splice variant 7 (ATM) mRNA, partial cds, alternatively spliced
SNOWBALL_022532_s_st	0.0008	0.165865	-1.21	OPN1MW	Sus scrofa medium-wave-sensitive opsin mRNA, complete cds
SNOWBALL_022607_st	0.0001	0.0703668	-1.16	CKM	Sus scrofa muscle creatine kinase mRNA, partial cds
SNOWBALL_022808_st	0.0025	0.228554	-1.14	TFF1	Sus scrofa partial mRNA for trefoil factor 1 (TFF1 gene), isolated from intestinal epithelial cells
SNOWBALL_022900_st	0.0026	0.228692	-1.13	CLDN3	Sus scrofa claudin 3 variant 1 (CLDN3) mRNA, complete cds
SNOWBALL_023010_st	0.0017	0.205603	-1.61	BSCL2	Sus scrofa Bernardinelli-Seip congenital lipodystrophy 2 protein variant 1 (BSCL2) mRNA, complete cds
SNOWBALL_023593_st	0.0008	0.165865	1.38	PIGA	PREDICTED: Sus scrofa similar to phosphatidylinositol N-acetylglucosaminyltransferase subunit A, transcript variant 1 (LOC100156880), mRNA
SNOWBALL_023614_st	0.0005	0.150786	-1.2	SULF2	PREDICTED: Sus scrofa similar to sulfatase 2 (LOC100152351), mRNA
SNOWBALL_023727_s_st	0.003	0.247032	1.22	DNMT3B	PREDICTED: Sus scrofa similar to DNA cytosine-5 methyltransferase 3 beta, transcript variant 1 (LOC100157873), mRNA
SNOWBALL_023937_st	0.0022	0.222114	1.17	METTL8	PREDICTED: Sus scrofa similar to methyltransferase like 8 (LOC100154157), mRNA
SNOWBALL_024049_st	0.0007	0.157813	-1.16	DLGAP2	PREDICTED: Sus scrofa similar to Disks large-associated protein 2 (DAP-2) (SAP90/PSD-95-associated protein 2) (SAPAP2) (PSD-95/SAP90-binding protein 2) (LOC100157060), mRNA
SNOWBALL_024125_st	0.0005	0.150786	-1.24	Glra3	PREDICTED: Sus scrofa similar to glycine receptor, alpha 3 (LOC100154965), mRNA
SNOWBALL_024139_s_st	0.0031	0.248225	-1.16	GNB1L	PREDICTED: Sus scrofa similar to guanine nucleotide binding protein beta-subunit-like polypeptide, transcript variant 2 (LOC100152684), mRNA
SNOWBALL_024181_st	0.002	0.219066	-1.18	CCDC116	PREDICTED: Sus scrofa similar to coiled-coil domain containing 116 (LOC100154312), mRNA
SNOWBALL_024405_s_st	0.0001	0.0703668	-1.27	MLXIP	PREDICTED: Sus scrofa similar to MondoA (LOC100156510), partial mRNA
SNOWBALL_024649_st	0.0001	0.0703668	1.21	PARG	PREDICTED: Sus scrofa similar to poly(ADP-ribose) glycohydrolase (LOC100158204), mRNA
SNOWBALL_024802_s_st	0.0021	0.221655	-1.57	Habp2	PREDICTED: Sus scrofa similar to hyaluronan binding protein 2 (LOC100157966), mRNA
SNOWBALL_024822_s_st	0.0022	0.222114	-1.16	SORCS1	PREDICTED: Sus scrofa similar to SORCS receptor 1, transcript variant 1 (LOC100155686), mRNA
SNOWBALL_024907_s_st	0.0008	0.165865	-1.2	LOXL4	PREDICTED: Sus scrofa similar to lysyl oxidase-like protein (LOC100157207), mRNA
SNOWBALL_025012_s_st	0.001	0.180008	1.21	C10orf88	PREDICTED: Sus scrofa similar to Uncharacterized protein C10orf88 (LOC100154423), mRNA
SNOWBALL_025056_st	0.0031	0.248225	-1.15	SEC13L1	PREDICTED: Sus scrofa similar to SEC13-like 1 (LOC100155477), mRNA
SNOWBALL_025131_st	0.0013	0.193509	1.2	Aadacl1	PREDICTED: Sus scrofa similar to arylacetamide deacetylase-like 1 (LOC100154209), mRNA
SNOWBALL_025240_st	0.0005	0.150786	-1.18	RSHL3	PREDICTED: Sus scrofa similar to radial spokehead-like 3 (LOC100154097), mRNA
SNOWBALL_025329_st	0.0005	0.150786	1.15	ST3GAL3	Sus scrofa alpha 2,3-sialyltransferase mRNA, complete cds
SNOWBALL_025398_s_st	0.0009	0.16991	1.18	USP24	Sus scrofa mRNA, clone:UTR010054D10, expressed in uterus
SNOWBALL_025404_st	0.0001	0.0703668	1.34	RNASE1	Sus scrofa mRNA, clone:UTR010050E08, expressed in uterus
SNOWBALL_025611_st	0.0021	0.221655	-1.25	ARID1B	Sus scrofa mRNA, clone:LVRM10093C04, expressed in liver
SNOWBALL_025972_st	0.0001	0.0703668	1.29	CD200	Sus scrofa mRNA, clone:THY010006E04, expressed in thymus
SNOWBALL_026192_st	0.0028	0.237295	1.18	SMAD2	Sus scrofa mRNA, clone:LNG010003G10, expressed in lung
SNOWBALL_026331_s_st	0.0018	0.21004	1.16	CRYZL1	Sus scrofa mRNA, clone:ITT010023D05, expressed in intestine
SNOWBALL_026703_st	0.0015	0.197907	-1.2	Igh-V	Sus scrofa partial VDJ heavy chain gene for immunoglobulin heavy chain variable region, clone Pig3 CD5+ C1
SNOWBALL_026976_s_st	0.0006	0.157813	1.26	PSMC4	Sus scrofa clone Clu_40992.scr.msk.p1.Contig1, mRNA sequence
SNOWBALL_027266_st	0.0001	0.0703668	1.39	IPP	Ssc_hash_S40467579 rski0117_m17.y1 ski Sus scrofa cDNA 5prime, mRNA sequence /clone_end=5prime /gb=EW562185 /gi=183053451 /ug=Ssc.1640 /len=587
SNOWBALL_027343_st	0.0019	0.214175	1.2	LARGE	Ssc_hash_S16515033 807597 MARC 3PIG Sus scrofa cDNA 5prime, mRNA sequence /clone_end=5prime /gb=CF178517 /gi=33290293 /ug=Ssc.2263 /len=667
SNOWBALL_027584_st	0.0021	0.221655	1.18	ZBTB44	Ssc_hash_S18384885 936086 MARC 4PIG Sus scrofa cDNA 3prime, mRNA sequence /clone_end=3prime /gb=CK465018 /gi=40836299 /ug=Ssc.4196 /len=888
SNOWBALL_027640_st	0.0013	0.193509	1.2	MAN2A1	Ssc_hash_S31131302 1570256 MARC 3PIG Sus scrofa cDNA 3prime, mRNA sequence /clone_end=3prime /gb=DY435140 /gi=87236443 /ug=Ssc.4678 /len=672
SNOWBALL_027828_st	0.0012	0.18956	1.21		Ssc_hash_S16765560 830990 MARC 3PIG Sus scrofa cDNA 3prime, mRNA sequence /clone_end=3prime /gb=CF363155 /gi=34163520 /ug=Ssc.5931 /len=705
SNOWBALL_028074_st	0.0027	0.23482	1.18	TARDBP	Ssc_hash_S18386247 937560 MARC 4PIG Sus scrofa cDNA 3prime, mRNA sequence /clone_end=3prime /gb=CK466360 /gi=40837637 /ug=Ssc.7770 /len=832
SNOWBALL_028287_st	0.0026	0.228692	1.16	SRSF6	Ssc_hash_S23694625 1102042 MARC 4PIG Sus scrofa cDNA 3prime, mRNA sequence /clone_end=3prime /gb=DN105728 /gi=59780991 /ug=Ssc.9241 /len=859
SNOWBALL_028288_st	0.0026	0.228692	1.16	FAM105A	Ssc_hash_S6060659 MI-P-AY1-nqa-d-11-0-UI.s1 MI-P-AY1 Sus scrofa cDNA clone MI-P-AY1-nqa-d-11-0-UI 3prime, mRNA sequence /clone=MI-P-AY1-nqa-d-11-0-UI /clone_end=3prime /gb=BF710020 /gi=12009497 /ug=Ssc.9261 /len=521
SNOWBALL_028353_st	0.0017	0.205603	1.16		Ssc_hash_S17526987 BX675945 Sus Scrofa library (scac) Sus scrofa cDNA clone scac0029.n.11 3prim, mRNA sequence /clone=scac0029.n.11 /clone_end=3prime /gb=BX675945 /gi=90235627 /ug=Ssc.9727 /len=827
SNOWBALL_028509_st	0.0015	0.197907	1.16	MAP3K1	Ssc_hash_S19542674 947582 MARC 4PIG Sus scrofa cDNA 5prime, mRNA sequence /clone_end=5prime /gb=CN158770 /gi=46173200 /ug=Ssc.10886 /len=847
SNOWBALL_028723_st	0.0019	0.214175	1.14	HOXB3	Ssc_hash_S19542021 946885 MARC 4PIG Sus scrofa cDNA 5prime, mRNA sequence /clone_end=5prime /gb=CN158117 /gi=46172547 /ug=Ssc.12995 /len=854
SNOWBALL_029050_st	0.0016	0.200831	1.16	PPP2R3A	Ssc_hash_S6665509 MPL384_11_M01 MPL Sus scrofa cDNA clone pSPORT1 5prime, mRNA sequence /clone=pSPORT1 /clone_end=5prime /gb=CA779010 /gi=26016896 /ug=Ssc.16428 /len=634
SNOWBALL_029078_st	0.0029	0.243108	1.16	IDS	Ssc_hash_S23776821 999653 MARC 4PIG Sus scrofa cDNA 5prime, mRNA sequence /clone_end=5prime /gb=DN134440 /gi=59828757 /ug=Ssc.16646 /len=812
SNOWBALL_029327_st	0.0006	0.157813	1.16		Ssc_hash_S16761861 819219 MARC 3PIG Sus scrofa cDNA 5prime, mRNA sequence /clone_end=5prime /gb=CF359456 /gi=34156203 /ug=Ssc.18687 /len=641
SNOWBALL_029619_st	0.0013	0.193509	1.15	PDIK1L	Ssc_hash_S17514735 BX669304 Sus Scrofa library (scac) Sus scrofa cDNA clone scac0029.e.05 5prim, mRNA sequence /clone=scac0029.e.05 /clone_end=5prime /gb=BX669304 /gi=90233780 /ug=Ssc.21081 /len=565
SNOWBALL_029621_st	0.0001	0.0703668	1.27		Ssc_hash_S17527614 BX676572 Sus Scrofa library (scac) Sus scrofa cDNA clone scac0029.e.22 3prim, mRNA sequence /clone=scac0029.e.22 /clone_end=3prime /gb=BX676572 /gi=90238418 /ug=Ssc.21090 /len=756
SNOWBALL_029890_st	0.0025	0.228554	1.15	SYNCRIP	Ssc_hash_S17511261 BX667335 Sus Scrofa library (scag) Sus scrofa cDNA clone scag0002.d.04 5prim, mRNA sequence /clone=scag0002.d.04 /clone_end=5prime /gb=BX667335 /gi=90241683 /ug=Ssc.22689 /len=887
SNOWBALL_029892_st	0.0004	0.142899	1.19	HMGB1	Ssc_hash_S17511339 BX667413 Sus Scrofa library (scag) Sus scrofa cDNA clone scag0003.d.04 3prim, mRNA sequence /clone=scag0003.d.04 /clone_end=3prime /gb=BX667413 /gi=90241758 /ug=Ssc.22696 /len=876
SNOWBALL_030344_st	0.0003	0.129006	1.16		Ssc_hash_S23689635 1000116 MARC 4PIG Sus scrofa cDNA 5prime, mRNA sequence /clone_end=5prime /gb=DN100738 /gi=59773065 /ug=Ssc.25216 /len=901
SNOWBALL_030574_st	0.0011	0.185095	1.2	FAM122C	Ssc_hash_S19541402 946210 MARC 4PIG Sus scrofa cDNA 5prime, mRNA sequence /clone_end=5prime /gb=CN157498 /gi=46171928 /ug=Ssc.26754 /len=714
SNOWBALL_030751_st	0.0013	0.193509	1.19	SS18	Ssc_hash_S18547326 BX915977 Sus Scrofa library (scan) Sus scrofa cDNA clone scan0032.g.04 5prim, mRNA sequence /clone=scan0032.g.04 /clone_end=5prime /gb=BX915977 /gi=90229721 /ug=Ssc.27430 /len=875
SNOWBALL_031003_st	0.0002	0.100961	1.15	ERICH1	Ssc_hash_S26648368 BW979431 full-length enriched swine cDNA library, adult intestine Sus scrofa cDNA clone ITT010038E02 5prime, mRNA sequence /clone=ITT010038E02 /clone_end=5prime /gb=BW979431 /gi=74256271 /ug=Ssc.29055 /len=814
SNOWBALL_031110_st	0.0005	0.150786	1.2	ZCCHC4	Ssc_hash_S18290842 BP142567 full-length enriched swine cDNA library, adult ovary Sus scrofa cDNA clone OVR010027C12 5prime, mRNA sequence /clone=OVR010027C12 /clone_end=5prime /gb=BP142567 /gi=40392038 /ug=Ssc.29609 /len=816
SNOWBALL_031149_st	0.0013	0.193509	-1.12	COX10	Ssc_hash_S34497318 DB808108 full-length enriched swine cDNA library, adult liver Sus scrofa cDNA 3prime, mRNA sequence /clone=LVR010031H03 /clone_end=3prime /gb=DB808108 /gi=112781526 /ug=Ssc.29840 /len=767
SNOWBALL_031199_st	0.0011	0.185095	1.4	IMMP2L	Ssc_hash_S34513750 DB783894 full-length enriched swine cDNA library, adult adrenal gland Sus scrofa cDNA clone ADR010027F07 5prime, mRNA sequence /clone=ADR010027F07 /clone_end=5prime /gb=DB783894 /gi=112756832 /ug=Ssc.30392 /len=688
SNOWBALL_031292_st	0.0031	0.248225	1.16		Ssc_hash_S31134183 1574255 MARC 3PIG Sus scrofa cDNA 5prime, mRNA sequence /clone_end=5prime /gb=DY438021 /gi=87239324 /ug=Ssc.32573 /len=722
SNOWBALL_031655_st	0.0016	0.200831	1.22		Ssc_hash_S39984979 rebs30c_m20.y1 ebs Sus scrofa cDNA 5prime, mRNA sequence /clone_end=5prime /gb=EW080044 /gi=181356121 /ug=Ssc.34462 /len=635
SNOWBALL_031856_st	0.0014	0.197907	1.17	TBC1D5	Ssc_hash_S26726496 AJ962580 KN404_2 Sus scrofa cDNA clone C0007753a18 3prime, mRNA sequence /clone=C0007753a18 /clone_end=3prime /gb=AJ962580 /gi=74379396 /ug=Ssc.35436 /len=837
SNOWBALL_032024_st	0.0004	0.142899	1.28	FOXP1	Ssc_hash_S26728012 AJ964096 KN404_2 Sus scrofa cDNA clone C0007750c11 3prime, mRNA sequence /clone=C0007750c11 /clone_end=3prime /gb=AJ964096 /gi=74380912 /ug=Ssc.36209 /len=876
SNOWBALL_032340_st	0.0001	0.0703668	1.21	ASXL2	Ssc_hash_S23760199 1117521 MARC 4PIG Sus scrofa cDNA 5prime, mRNA sequence /clone_end=5prime /gb=DN117818 /gi=59812078 /ug=Ssc.38157 /len=799
SNOWBALL_032394_st	0.0011	0.185095	1.27		Ssc_hash_S23697691 1106329 MARC 4PIG Sus scrofa cDNA 3prime, mRNA sequence /clone_end=3prime /gb=DN108794 /gi=59785174 /ug=Ssc.38410 /len=825
SNOWBALL_032484_st	0.0002	0.100961	-1.21		Ssc_hash_S22314187 CJ021927 full-length enriched swine cDNA library, adult spleen Sus scrofa cDNA clone SPL01D070099 5prime, mRNA sequence /clone=SPL01D070099 /clone_end=5prime /gb=CJ021927 /gi=54526664 /ug=Ssc.38804 /len=818
SNOWBALL_032703_st	0.0009	0.16991	1.18	GCFC1	Ssc_hash_S34519037 DB796495 full-length enriched swine cDNA library, adult immature dendritic cell Sus scrofa cDNA clone DCI010078D10 5prime, mRNA sequence /clone=DCI010078D10 /clone_end=5prime /gb=DB796495 /gi=112746216 /ug=Ssc.41195 /len=739
SNOWBALL_032780_st	0.0023	0.225352	-1.14	RT1-A1	Ssc_hash_S20937770 AJ649493 CSEQRAN19 Sus scrofa cDNA clone C0003272_K07, mRNA sequence /clone=C0003272_K07 /gb=AJ649493 /gi=49326338 /ug=Ssc.41595 /len=537
SNOWBALL_033141_st	0.0001	0.0703668	-1.18		Ssc_hash_S19540881 944420 MARC 4PIG Sus scrofa cDNA 5prime, mRNA sequence /clone_end=5prime /gb=CN156977 /gi=46171407 /ug=Ssc.44206 /len=884
SNOWBALL_033227_st	0.0007	0.157813	1.21	PELO	Ssc_hash_S23692946 1099296 MARC 4PIG Sus scrofa cDNA 3prime, mRNA sequence /clone_end=3prime /gb=DN104045 /gi=59777596 /ug=Ssc.44952 /len=851
SNOWBALL_033336_st	0.0018	0.21004	-1.17	FGD4	Ssc_hash_S19550856 999071 MARC 4PIG Sus scrofa cDNA 3prime, mRNA sequence /clone_end=3prime /gb=CN166980 /gi=46181410 /ug=Ssc.45447 /len=769
SNOWBALL_033433_st	0.0008	0.165865	1.15	KCNK15	Ssc_hash_S26721221 AJ957305 KN404_2 Sus scrofa cDNA clone C0007753b07 3prime, mRNA sequence /clone=C0007753b07 /clone_end=3prime /gb=AJ957305 /gi=74374121 /ug=Ssc.46159 /len=547
SNOWBALL_033677_st	0.0019	0.214175	-1.16	CELF6	Ssc_hash_S31106745 1514607 MARC 3PIG Sus scrofa cDNA 3prime, mRNA sequence /clone_end=3prime /gb=DY410583 /gi=87211886 /ug=Ssc.47399 /len=668
SNOWBALL_033724_st	0.0016	0.200831	-1.14		Ssc_hash_S31109423 1519161 MARC 3PIG Sus scrofa cDNA 3prime, mRNA sequence /clone_end=3prime /gb=DY413261 /gi=87214564 /ug=Ssc.47584 /len=682
SNOWBALL_033783_st	0.0001	0.0703668	-1.24	GTF2IRD2	Ssc_hash_S31119772 1542264 MARC 3PIG Sus scrofa cDNA 3prime, mRNA sequence /clone_end=3prime /gb=DY423610 /gi=87224913 /ug=Ssc.47817 /len=679
SNOWBALL_034022_st	0.0002	0.100961	-1.16		Ssc_hash_S40154567 rhyp06c_i7.y1 hyp Sus scrofa cDNA 5prime, mRNA sequence /clone_end=5prime /gb=EW249474 /gi=182591038 /ug=Ssc.49268 /len=531
SNOWBALL_034173_st	0.0025	0.228554	1.29	SLC4A7	Ssc_hash_S27602037 EST-AR122C08 Infected Porcine Spleen cDNA library Sus scrofa cDNA clone AR122C08, mRNA sequence /clone=AR122C08 /gb=DV227364 /gi=77595641 /ug=Ssc.50628 /len=673
SNOWBALL_035230_st	0.0005	0.150786	1.22	TRMT2B	Ssc_hash_S6015009 361990 MARC 1PIG Sus scrofa cDNA 5prime, mRNA sequence /clone_end=5prime /gb=BI338280 /gi=15031563 /ti=448060894 /ug=Ssc.60655 /len=556
SNOWBALL_035370_st	0.0016	0.200831	1.18	NSL1	Ssc_hash_S40200178 rjej12b_e2.y1 jej Sus scrofa cDNA 5prime, mRNA sequence /clone_end=5prime /gb=EW295085 /gi=182544521 /ug=Ssc.61225 /len=607
SNOWBALL_035423_st	0.0021	0.221655	1.19		Ssc_hash_S20959727 AJ681485 CSEQRAN04 Sus scrofa cDNA clone C0001796_E04, mRNA sequence /clone=C0001796_E04 /gb=AJ681485 /gi=49414075 /ug=Ssc.61483 /len=541
SNOWBALL_035435_st	0.0006	0.157813	-1.25	CORO6	Ssc_hash_S40219489 rpldo0129_l5.y1 ldo Sus scrofa cDNA 5prime, mRNA sequence /clone_end=5prime /gb=EW314396 /gi=182855723 /ug=Ssc.61533 /len=567
SNOWBALL_035655_st	0.0006	0.157813	1.26		Ssc_hash_S18547705 BX916356 Sus Scrofa library (scan) Sus scrofa cDNA clone scan0032.c.09 5prim, mRNA sequence /clone=scan0032.c.09 /clone_end=5prime /gb=BX916356 /gi=90231809 /ug=Ssc.62443 /len=939
SNOWBALL_035861_st	0.0002	0.100961	1.16	LRPPRC	Ssc_hash_S50196372 susfleck_FC_N_57_E08 SUSFLECK Fat Cell Normalized Sus scrofa cDNA clone 57_E08, mRNA sequence /clone=57_E08 /gb=FD628208 /gi=220990532 /ug=Ssc.63399 /len=656
SNOWBALL_036080_st	0.0028	0.237295	1.14		Ssc_hash_S40341483 rnco1935b_g1.y1 nco Sus scrofa cDNA 5prime, mRNA sequence /clone_end=5prime /gb=EW436090 /gi=182785868 /ug=Ssc.64351 /len=576
SNOWBALL_036386_st	0.0004	0.142899	1.18		Ssc_hash_S39947478 rpigcf0_010228.y1 ctl Sus scrofa cDNA 5prime, mRNA sequence /clone_end=5prime /gb=EW042543 /gi=181291245 /ug=Ssc.66528 /len=531
SNOWBALL_036705_st	0.0008	0.165865	1.15		Ssc_hash_S40262209 rlyg13_o20.y1 lyg Sus scrofa cDNA 5prime, mRNA sequence /clone_end=5prime /gb=EW357116 /gi=182776524 /ug=Ssc.68706 /len=601
SNOWBALL_036760_st	0.0012	0.18956	1.21		Ssc_hash_S40413413 rplac_13680.y1 pla Sus scrofa cDNA 5prime, mRNA sequence /clone_end=5prime /gb=EW508020 /gi=183170934 /ug=Ssc.69209 /len=583
SNOWBALL_036801_st	0.0009	0.16991	-1.2		Ssc_hash_S41446377 A_C-P5-3-E01.ab1 Full-length enriched cDNA from Korean native pig neocortex Sus scrofa cDNA 5prime, mRNA sequence /clone_end=5prime /gb=EX655648 /gi=158265962 /ug=Ssc.69835 /len=535
SNOWBALL_036811_st	0.0021	0.221655	1.21	FAM105B	Ssc_hash_S38481906 EST-AO225A12 Alveolar macrophage from PRRSV-infected pig Sus scrofa cDNA clone AO225A12, mRNA sequence /clone=AO225A12 /gb=ES447058 /gi=146288648 /ug=Ssc.70012 /len=775
SNOWBALL_036838_st	0.0025	0.228554	1.16		Ssc_hash_S34523662 DB792333 full-length enriched swine cDNA library, adult immature dendritic cell Sus scrofa cDNA clone DCI010023C01 5prime, mRNA sequence /clone=DCI010023C01 /clone_end=5prime /gb=DB792333 /gi=112764535 /ug=Ssc.70132 /len=561
SNOWBALL_037189_st	0.0002	0.100961	1.19		Ssc_hash_S40224125 rlin33_f15.y1 lin Sus scrofa cDNA 5prime, mRNA sequence /clone_end=5prime /gb=EW319032 /gi=182774610 /ug=Ssc.74496 /len=516
SNOWBALL_037200_st	0.002	0.219066	-1.15	BEST1	Ssc_hash_S50175701 susfleck_LV_N_42_G02 SUSFLECK Liver Normalized Sus scrofa cDNA clone 42_G02, mRNA sequence /clone=42_G02 /gb=FD607537 /gi=221011052 /ug=Ssc.74564 /len=679
SNOWBALL_037214_st	0.0017	0.205603	1.2		Ssc_hash_S50188815 susfleck_LM_N_41_B01 SUSFLECK Loin Muscle Normalized Sus scrofa cDNA clone 41_B01, mRNA sequence /clone=41_B01 /gb=FD620651 /gi=221033643 /ug=Ssc.74682 /len=716
SNOWBALL_037296_st	0.0001	0.0703668	1.27	ICK	Ssc_hash_S31104157 1511542 MARC 3PIG Sus scrofa cDNA 5prime, mRNA sequence /clone_end=5prime /gb=DY407995 /gi=87209298 /ug=Ssc.75208 /len=592
SNOWBALL_037581_st	0.001	0.180008	-1.19	FBXO11	IowaPorcineAssembly_v1_Clusters
SNOWBALL_037773_st	0.0007	0.157813	-1.16	PAX8	IowaPorcineAssembly_v1_Clusters
SNOWBALL_037872_st	0.0008	0.165865	1.21		IowaPorcineAssembly_v1_Clusters
SNOWBALL_038052_st	0.0004	0.142899	-1.21		IowaPorcineAssembly_v1_Clusters
SNOWBALL_038259_st	0.0025	0.228554	1.17	ZNF507	IowaPorcineAssembly_v1_Clusters
SNOWBALL_038361_st	0.0021	0.221655	-1.15		IowaPorcineAssembly_v1_Clusters
SNOWBALL_038414_st	0.0012	0.18956	1.23	PUS10	IowaPorcineAssembly_v1_Clusters
SNOWBALL_038441_st	0.0009	0.16991	1.19		IowaPorcineAssembly_v1_Clusters
SNOWBALL_038849_st	0.0012	0.18956	1.17		IowaPorcineAssembly_v1_Clusters
SNOWBALL_038919_st	0.0007	0.157813	1.29		IowaPorcineAssembly_v1_Clusters
SNOWBALL_039025_st	0.0015	0.197907	1.17	ASNS	IowaPorcineAssembly_v1_Clusters
SNOWBALL_039226_st	0.0022	0.222114	1.26		IowaPorcineAssembly_v1_Clusters
SNOWBALL_039310_st	0.0005	0.150786	-1.18		IowaPorcineAssembly_v1_Clusters
SNOWBALL_039478_st	0.0026	0.228692	1.28	AKAP5	IowaPorcineAssembly_v1_Clusters
SNOWBALL_039544_st	0.0006	0.157813	-1.16	MICAL3	IowaPorcineAssembly_v1_Clusters
SNOWBALL_039604_st	0.003	0.247032	1.21	FBXO36	IowaPorcineAssembly_v1_Clusters
SNOWBALL_039769_st	0.0007	0.157813	-1.17		IowaPorcineAssembly_v1_Clusters
SNOWBALL_040007_s_st	0.0017	0.205603	1.14	PKN2	IowaPorcineAssembly_v1_Clusters
SNOWBALL_040491_st	0.0009	0.16991	-1.22		IowaPorcineAssembly_v1_Clusters
SNOWBALL_040612_st	0.0024	0.228554	1.2		IowaPorcineAssembly_v1_Clusters
SNOWBALL_040723_st	0.0015	0.197907	-1.14		IowaPorcineAssembly_v1_Clusters
SNOWBALL_040730_st	0.0026	0.228692	-1.13		IowaPorcineAssembly_v1_Clusters
SNOWBALL_040807_st	0.0011	0.185095	1.21		IowaPorcineAssembly_v1_Clusters
SNOWBALL_040855_st	0.0001	0.0703668	1.2	PRDM10	IowaPorcineAssembly_v1_Clusters
SNOWBALL_041190_st	0.0025	0.228554	1.15	SLC39A6	IowaPorcineAssembly_v1_Clusters
SNOWBALL_041227_st	0.0002	0.100961	-1.21		IowaPorcineAssembly_v1_Clusters
SNOWBALL_041237_st	0.0013	0.193509	1.18		IowaPorcineAssembly_v1_Clusters
SNOWBALL_041356_st	0.0017	0.205603	1.25	SCAI	IowaPorcineAssembly_v1_Clusters
SNOWBALL_041485_st	0.0005	0.150786	1.28		IowaPorcineAssembly_v1_Clusters
SNOWBALL_041519_st	0.0011	0.185095	1.17		IowaPorcineAssembly_v1_Clusters
SNOWBALL_041689_st	0.0025	0.228554	-1.16		IowaPorcineAssembly_v1_Clusters
SNOWBALL_041894_st	0.0001	0.0703668	-1.19		IowaPorcineAssembly_v1_Clusters
SNOWBALL_041997_st	0.0007	0.157813	1.27		IowaPorcineAssembly_v1_Clusters
SNOWBALL_042189_st	0.0028	0.237295	1.19		IowaPorcineAssembly_v1_Clusters
SNOWBALL_042225_st	0.0014	0.197907	-1.14		IowaPorcineAssembly_v1_Clusters
SNOWBALL_042228_st	0.0009	0.16991	1.28		IowaPorcineAssembly_v1_Clusters
SNOWBALL_042243_st	0.0004	0.142899	-1.19		IowaPorcineAssembly_v1_Clusters
SNOWBALL_042491_st	0.0003	0.129006	1.15	ATAD2B	IowaPorcineAssembly_v1_Clusters
SNOWBALL_042498_st	0.0007	0.157813	1.26	USP16	IowaPorcineAssembly_v1_Clusters
SNOWBALL_042606_st	0.0031	0.248225	1.17		IowaPorcineAssembly_v1_Clusters
SNOWBALL_042645_st	0.0001	0.0703668	1.19	NARG1	IowaPorcineAssembly_v1_Clusters
SNOWBALL_042801_st	0.0031	0.248225	1.13	ZSWIM3	IowaPorcineAssembly_v1_Clusters
SNOWBALL_042807_st	0.0025	0.228554	1.17	BCS1L	IowaPorcineAssembly_v1_Clusters
SNOWBALL_043326_st	0.0022	0.222114	-1.13		IowaPorcineAssembly_v1_Clusters
SNOWBALL_043519_st	0.0028	0.237295	-1.15		IowaPorcineAssembly_v1_Clusters
SNOWBALL_043604_st	0.0015	0.197907	-1.17	MEMO1	IowaPorcineAssembly_v1_Clusters
SNOWBALL_043653_st	0.001	0.180008	1.28		IowaPorcineAssembly_v1_Clusters
SNOWBALL_044071_st	0.0002	0.100961	1.16	CCDC132	IowaPorcineAssembly_v1_Clusters
SNOWBALL_044083_st	0.0015	0.197907	1.27		IowaPorcineAssembly_v1_Clusters
SNOWBALL_044260_st	0.0028	0.237295	-1.19		IowaPorcineAssembly_v1_Clusters
SNOWBALL_044329_st	0.0011	0.185095	-1.16	BUB1	IowaPorcineAssembly_v1_Clusters
SNOWBALL_044398_st	0.0005	0.150786	1.2	ANKRD22	IowaPorcineAssembly_v1_Clusters
SNOWBALL_044578_st	0.0001	0.0703668	1.26	Mbnl3	IowaPorcineAssembly_v1_Clusters
SNOWBALL_044951_st	0.0006	0.157813	-1.15	CMTM4	IowaPorcineAssembly_v1_Clusters
SNOWBALL_045036_st	0.0007	0.157813	1.17	USP37	IowaPorcineAssembly_v1_Clusters
SNOWBALL_045378_st	0.0015	0.197907	1.15	OTUD3	IowaPorcineAssembly_v1_Clusters
SNOWBALL_045391_st	0.0025	0.228554	1.2		IowaPorcineAssembly_v1_Clusters
SNOWBALL_045704_st	0.0016	0.200831	1.2	SPO11	IowaPorcineAssembly_v1_Clusters
SNOWBALL_045752_st	0.0006	0.157813	1.16	LOC338667	IowaPorcineAssembly_v1_Clusters
SNOWBALL_046238_st	0.0018	0.21004	-1.16		IowaPorcineAssembly_v1_Clusters
SNOWBALL_046318_st	0.0009	0.16991	-1.14	C10orf2	IowaPorcineAssembly_v1_Clusters
SNOWBALL_046403_st	0.0009	0.16991	-1.15		IowaPorcineAssembly_v1_Clusters
SNOWBALL_046682_st	0.002	0.219066	1.16		IowaPorcineAssembly_v1_Clusters
SNOWBALL_046818_st	0.0009	0.16991	-1.16		IowaPorcineAssembly_v1_Clusters
SNOWBALL_046840_st	0.0001	0.0703668	1.26	LOC100507033	IowaPorcineAssembly_v1_Clusters
SNOWBALL_046859_st	0.0004	0.142899	1.23		IowaPorcineAssembly_v1_Clusters
SNOWBALL_046914_st	0.0024	0.228554	-1.15	KCNJ10	IowaPorcineAssembly_v1_Clusters
SNOWBALL_046974_st	0.0023	0.225352	-1.15		IowaPorcineAssembly_v1_Clusters
SNOWBALL_047080_st	0.0023	0.225352	-1.16		IowaPorcineAssembly_v1_Clusters
SNOWBALL_047750_st	0.0012	0.18956	-1.23		IowaPorcineAssembly_v1_Clusters
SNOWBALL_047807_st	0.0008	0.165865	-1.18	IGF1	IowaPorcineAssembly_v1_Clusters
