# Supplementary material for: The Fight-Or-Flight Response Is Associated with PBMC Expression Profiles Related to Immune Defence and Recovery in Swine
Source: PLoS One. 2015 Mar 20;10(3):e0120153. doi: 10.1371/journal.pone.0120153 (PMC4368799; doi:10.1371/journal.pone.0120153)
Supplement: S3 Table — (XLS) [file pone.0120153.s004.xls]

## Sheet: Can. Pathways HR vs. LR
Canonical Pathways showing altered mRNA abundances between temperament groups (positive FC: HR > LR; negative FC: HR< LR)
Canonical pathway		p-Value	Number of involved genes	Metadata of involved genes
P2Y Purigenic Receptor Signaling Pathway		4.16869e-07	14	Gene symbol	ADCY6	AKT3	ATF2	GNAI1	GNB5	ITGA2B	ITGB3	PIK3R1	PRKACB	PRKAR2B	PRKCA	PRKCB	PRKCE	PRKCI
				FC	+1.18	+1.13	+1.14	+1.2	+1.15	+1.31	+1.38	+1.1	+1.13	+1.28	+1.15	+1.11	+1.13	+1.12
IL-8 Signaling		7.24436e-07	17	Gene symbol	AKT3	BCL2	GNA12	GNAI1	GNB5	ITGB3	MYL2	MYL9	PIK3R1	PLD3	PRKCA	PRKCB	PRKCE	PRKCI	RAB11FIP2	RHOU	TEK
				FC	+1.13	+1.12	+1.13	+1.2	+1.15	+1.38	-1.26	+1.24	+1.1	+1.15	+1.15	+1.11	+1.13	+1.12	-1.17	+1.27	+1.25
Gap Junction Signaling		1.58489e-06	15	Gene symbol	ADCY6	AKT3	GNAI1	GUCY1A3	LPAR1	PIK3R1	PRKACB	PRKAR2B	PRKCA	PRKCB	PRKCE	PRKCI	TUBA1A	TUBA4A	TUBB1
				FC	+1.18	+1.13	+1.2	+1.21	+1.16	+1.1	+1.13	+1.28	+1.15	+1.11	+1.13	+1.12	+1.1	+1.13	+1.34
α-Adrenergic Signaling		3.16228e-06	11	Gene symbol	ADCY6	GNAI1	GNB5	PHKB	PRKACB	PRKAR2B	PRKCA	PRKCB	PRKCE	PRKCI	PYGL
				FC	+1.18	+1.2	+1.15	+1.08	+1.13	+1.28	+1.15	+1.11	+1.13	+1.12	+1.1
G Beta Gamma Signaling		3.54813e-06	11	Gene symbol	AKT3	GNA12	GNAI1	GNAZ	GNB5	PRKACB	PRKAR2B	PRKCA	PRKCB	PRKCE	PRKCI
				FC	+1.13	+1.13	+1.2	+1.31	+1.15	+1.13	+1.28	+1.15	+1.11	+1.13	+1.12
Thrombin Signaling		4.46684e-06	16	Gene symbol	ADCY6	AKT3	ARHGEF12	GNA12	GNAI1	GNAZ	GNB5	MYL2	MYL9	MYLK	PIK3R1	PRKCA	PRKCB	PRKCE	PRKCI	RHOU
				FC	+1.18	+1.13	+1.29	+1.13	+1.2	+1.31	+1.15	-1.26	+1.24	+1.28	+1.1	+1.15	+1.11	+1.13	+1.12	+1.27
CXCR4 Signaling		6.30957e-06	14	Gene symbol	ADCY6	AKT3	GNA12	GNAI1	GNAZ	GNB5	MYL2	MYL9	PIK3R1	PRKCA	PRKCB	PRKCE	PRKCI	RHOU
				FC	+1.18	+1.13	+1.13	+1.2	+1.31	+1.15	-1.26	+1.24	+1.1	+1.15	+1.11	+1.13	+1.12	+1.27
Integrin Signaling		6.60693e-06	16	Gene symbol	ACTR2	AKT3	CAPN5	CAPN9	ILK	ITGA2B	ITGB1	ITGB3	MYL2	MYL9	MYLK	NCK2	PARVB	PIK3R1	RHOU	TLN1
				FC	+1.09	+1.13	+1.24	-1.12	+1.17	+1.31	+1.1	+1.38	-1.26	+1.24	+1.28	+1.22	+1.18	+1.1	+1.27	+1.13
Protein Kinase A Signaling		9.77237e-06	23	Gene symbol	ADCY6	ATF2	DUSP3	FLNA	GNAI1	GNB5	KDELR2	MYL2	MYL9	MYLK	PDE1C	PDE3A	PHKB	PRKACB	PRKAR2B	PRKCA	PRKCB	PRKCE	PRKCI	PTPN2	PTPRJ	PYGL	TNNI2
				FC	+1.18	+1.14	+1.08	+1.17	+1.2	+1.15	+1.1	-1.26	+1.24	+1.28	-1.08	+1.2	+1.08	+1.13	+1.28	+1.15	+1.11	+1.13	+1.12	+1.1	+1.13	+1.1	-1.1
RhoGDI Signaling		2.39883e-05	14	Gene symbol	ACTR2	ARHGAP6	ARHGEF12	ESR1	GNA12	GNAI1	GNAZ	GNB5	ITGB1	MYL2	MYL9	PIP4K2A	PRKCA	RHOU
				FC	+1.09	+1.21	+1.29	+1.13	+1.13	+1.2	+1.31	+1.15	+1.1	-1.26	+1.24	+1.11	+1.15	+1.27
Canonical Pathways showing altered mRNA abundances between temperament groups at day 0, day 14, day 28, day 140 (positive FC: HR > LR; negative FC: HR< LR)
Canonical pathway	Sampling day	p-Value	Number of involved genes	Metadata of involved genes
P2Y Purigenic Receptor Signaling Pathway	day 0	0.000851138	9	Gene symbol	ADCY1	ADCY6	AKT3	ATF2	GNB1L	GNG12	ITGA2B	PRKAR2B	PRKCA
				FC	-1.18	+1.24	+1.22	+1.24	-1.16	-1.18	+1.43	+1.47	+1.2
	day 14	0.244343	1	Gene symbol	ADCY6
				FC	+1.22
	day 28	1.51356e-05	9	Gene symbol	ADCY6	AKT3	ATF2	GNAI1	GNG11	ITGA2B	ITGB3	PRKAR2B	PRKCA
				FC	+1.21	+1.19	+1.17	+1.32	+1.27	+1.47	+1.6	+1.36	+1.23
	day 140	0.0223872	4	Gene symbol	ATM	GNB1L	PIK3R3	PRKCI
				FC	+1.16	-1.16	+1.25	+1.21
IL-8 Signaling	day 0	0.00154882	11	Gene symbol	AKT3	BCL2	GNA12	GNB1L	GNG12	IRAK2	LASP1	PLD3	PRKCA	RHOU	TEK
				FC	+1.22	+1.21	+1.16	-1.16	-1.18	-1.15	+1.29	+1.2	+1.2	+1.42	+1.36
	day 14	0.0676083	2	Gene symbol	GNA12	RAB11FIP2
				FC	+1.18	-1.21
	day 28	8.31764e-05	10	Gene symbol	AKT3	BCL2	GNAI1	GNG11	IRAK1	ITGB3	MYL2	PRKCA	RAB11FIP2	RHOU
				FC	+1.19	+1.18	+1.32	+1.27	-1.12	+1.6	-1.43	+1.23	-1.29	+1.49
	day 140	0.0239883	5	Gene symbol	ATM	GNB1L	PIK3R3	PRKCI	TEK
				FC	+1.16	-1.16	+1.25	+1.21	+1.27
Gap Junction Signaling	day 0	0.00457088	9	Gene symbol	ADCY1	ADCY6	AKT3	CAV1	GUCY1A3	PRKAR2B	PRKCA	TUBA4A	TUBB1
				FC	-1.18	+1.24	+1.22	-1.18	+1.41	+1.47	+1.2	+1.2	+1.56
	day 14	0.301301	1	Gene symbol	ADCY6
				FC	+1.22
	day 28	0.000104713	9	Gene symbol	ADCY6	AKT3	GNAI1	GUCY1A3	LPAR1	PRKAR2B	PRKCA	TUBA4A	TUBB1
				FC	+1.21	+1.19	+1.32	+1.2	+1.26	+1.36	+1.23	+1.27	+1.53
	day 140	0.0120226	5	Gene symbol	ATM	HTR2B	PIK3R3	PPP3CB	PRKCI
				FC	+1.16	-1.18	+1.25	+1.16	+1.21
α-Adrenergic Signaling	day 0	0.00040738	8	Gene symbol	ADCY1	ADCY6	GNB1L	GNG12	PHKA2	PHKB	PRKAR2B	PRKCA
				FC	-1.18	+1.24	-1.16	-1.18	+1.23	+1.14	+1.47	+1.2
	day 14	0.18281	1	Gene symbol	ADCY6
				FC	+1.22
	day 28	0.000630957	6	Gene symbol	ADCY6	GNAI1	GNG11	PRKAR2B	PRKCA	PYGL
				FC	+1.21	+1.32	+1.27	+1.36	+1.23	+1.17
	day 140	0.179061	2	Gene symbol	GNB1L	PRKCI
				FC	-1.16	+1.21
G Beta Gamma Signaling	day 0	7.94328e-05	9	Gene symbol	ADCY1	AKT3	CAV1	GNA12	GNAZ	GNB1L	GNG12	PRKAR2B	PRKCA
				FC	-1.18	+1.22	-1.18	+1.16	+1.28	-1.16	-1.18	+1.47	+1.2
	day 14	0.184502	1	Gene symbol	GNA12
				FC	+1.18
	day 28	0.000676083	6	Gene symbol	AKT3	GNAI1	GNAZ	GNG11	PRKAR2B	PRKCA
				FC	+1.19	+1.32	+1.47	+1.27	+1.36	+1.23
	day 140	0.18239	2	Gene symbol	GNB1L	PRKCI
				FC	-1.16	+1.21
Thrombin Signaling	day 0	0.000537032	12	Gene symbol	ADCY1	ADCY6	AKT3	ARHGEF12	GNA12	GNAZ	GNB1L	GNG12	MYL12A	MYLK	PRKCA	RHOU
				FC	-1.18	+1.24	+1.22	+1.42	+1.16	+1.28	-1.16	-1.18	+1.13	+1.42	+1.2	+1.42
	day 14	0.0707946	2	Gene symbol	ADCY6	GNA12
				FC	+1.22	+1.18
	day 28	9.77237e-05	10	Gene symbol	ADCY6	AKT3	ARHGEF12	GNAI1	GNAZ	GNG11	MYL2	MYLK	PRKCA	RHOU
				FC	+1.21	+1.19	+1.46	+1.32	+1.47	+1.27	-1.43	+1.43	+1.23	+1.49
	day 140	0.0870964	4	Gene symbol	ATM	GNB1L	PIK3R3	PRKCI
				FC	+1.16	-1.16	+1.25	+1.21
CXCR4 Signaling	day 0	0.00114815	10	Gene symbol	ADCY1	ADCY6	AKT3	GNA12	GNAZ	GNB1L	GNG12	MYL12A	PRKCA	RHOU
				FC	-1.18	+1.24	+1.22	+1.16	+1.28	-1.16	-1.18	+1.13	+1.2	+1.42
	day 14	0.047863	2	Gene symbol	ADCY6	GNA12
				FC	+1.22	+1.18
	day 28	0.000489779	8	Gene symbol	ADCY6	AKT3	GNAI1	GNAZ	GNG11	MYL2	PRKCA	RHOU
				FC	+1.21	+1.19	+1.32	+1.47	+1.27	-1.43	+1.23	+1.49
	day 140	0.0446684	4	Gene symbol	ATM	GNB1L	PIK3R3	PRKCI
				FC	+1.16	-1.16	+1.25	+1.21
Integrin Signaling	day 0	1.23027e-05	15	Gene symbol	ACTR2	AKT3	CAPN5	CAPN8	CAPN9	CAV1	ITGA2B	ITGB1	MYL12A	MYLK	NCK2	RHOU	TLN1	TTN	VCL
				FC	+1.12	+1.22	+1.31	-1.15	-1.15	-1.18	+1.43	+1.15	+1.13	+1.42	+1.3	+1.42	+1.16	-1.15	+1.17
	day 14	0.363915	1	Gene symbol	ITGA3
				FC	-1.17
	day 28	4.2658e-06	12	Gene symbol	AKT3	CAPN5	ILK	ITGA6	ITGA2B	ITGB1	ITGB3	MYL2	MYLK	NCK2	RHOU	TLN1
				FC	+1.19	+1.34	+1.25	+1.21	+1.47	+1.15	+1.6	-1.43	+1.43	+1.38	+1.49	+1.15
	day 140	0.247172	3	Gene symbol	ATM	CAPN9	PIK3R3
				FC	+1.16	-1.15	+1.25
Protein Kinase A Signaling	day 0	1.04713e-05	22	Gene symbol	ADCY1	ADCY6	APEX1	ATF2	DUSP18	FLNA	GLI3	GNB1L	GNG12	MYH4	MYL12A	MYLK	PDE3A	PHKA2	PHKB	PPP1R11	PRKAR2B	PRKCA	PTPRJ	TCF4	TNNI2	TTN
				FC	-1.18	+1.24	+1.16	+1.24	+1.16	+1.2	-1.21	-1.16	-1.18	-1.23	+1.13	+1.42	+1.38	+1.23	+1.14	+1.18	+1.47	+1.2	+1.16	+1.35	-1.23	-1.15
	day 14	0.583445	1	Gene symbol	ADCY6
				FC	+1.22
	day 28	0.00199526	12	Gene symbol	ADCY6	AKAP1	ATF2	GNAI1	GNG11	MYL2	MYLK	PDE3A	PRKAR2B	PRKCA	PTPRJ	PYGL
				FC	+1.21	-1.14	+1.17	+1.32	+1.27	-1.43	+1.43	+1.45	+1.36	+1.23	+1.24	+1.17
	day 140	0.236592	5	Gene symbol	AKAP5	GNB1L	MAP3K1	PPP3CB	PRKCI
				FC	+1.28	-1.16	+1.16	+1.16	+1.21
RhoGDI Signaling	day 0	5.01187e-05	13	Gene symbol	ACTR2	ARHGAP6	ARHGEF12	ESR1	GNA12	GNAZ	GNB1L	GNG12	ITGB1	MYL12A	PIP4K2A	PRKCA	RHOU
				FC	+1.12	+1.27	+1.42	+1.21	+1.16	+1.28	-1.16	-1.18	+1.15	+1.13	+1.12	+1.2	+1.42
	day 14	0.0588844	2	Gene symbol	GNA12	ITGA3
				FC	+1.18	-1.17
	day 28	4.0738e-05	10	Gene symbol	ARHGAP6	ARHGEF12	GNAI1	GNAZ	GNG11	ITGB1	MYL2	PIP4K2A	PRKCA	RHOU
				FC	+1.28	+1.46	+1.32	+1.47	+1.27	+1.15	-1.43	+1.2	+1.23	+1.49
	day 140	-	-	Gene symbol	-
				FC	-
