# Supplementary material for: The Fight-Or-Flight Response Is Associated with PBMC Expression Profiles Related to Immune Defence and Recovery in Swine
Source: PLoS One. 2015 Mar 20;10(3):e0120153. doi: 10.1371/journal.pone.0120153 (PMC4368799; doi:10.1371/journal.pone.0120153)
Supplement: S4 Table — (XLS) [file pone.0120153.s005.xls]

## Sheet: Biofunctions HR vs. LR
Biofunctions showing altered mRNA abundances between temperament groups at day 0 and day 28 ("Increased" = HR > LR; "Decreased" = HR < LR; positive FC = HR > LR; negative FC = HR< LR)
Biofunction	Comparison	p-Value	Activation z-score	Predicted Activation State in HR	# Molecules	Metadata of involved genes
adhesion of endothelial cells	HR vs. LR at day 0	0.00937	2.348	Increased	7	Gene symbol	CD36	GP1BA	ITGB1	PECAM1	PPARG	PRKCA	SELP
						FC	1.74	1.52	1.15	1.17	-1.35	1.2	1.48
	HR vs. LR at day 28	0.00263	2.089	Increased	6	Gene symbol	GP1BA	ITGB1	ITGB3	PF4	PRKCA	SELP
						FC	1.51	1.15	1.6	1.38	1.23	1.57
aggregation of blood platelets	HR vs. LR at day 0	0.000165	2.303	Increased	12	Gene symbol	AKT3	CD36	GNAZ	GP1BA	GUCY1A3	ITGA2B	ITGB1	PECAM1	PRKCA	SELP	SEPT5	TREML1
						FC	1.22	1.74	1.28	1.52	1.41	1.43	1.15	1.17	1.2	1.48	1.47	1.37
	HR vs. LR at day 28	1.09e-07	2.729	Increased	13	Gene symbol	AKT3	GNAZ	GP1BA	GP5	GP6	GSN	GUCY1A3	ITGA2B	ITGB1	ITGB3	PRKCA	RAB27A	SELP
						FC	1.19	1.47	1.51	1.36	1.41	1.2	1.2	1.47	1.15	1.6	1.23	1.16	1.57
bleeding time	HR vs. LR at day 0	3.58e-05	-2.646	Decreased	7	Gene symbol	ANO6	F13A1	GP1BA	ITGA2B	SELP	TREML1	TUBB1
						FC	1.19	1.21	1.52	1.43	1.48	1.37	1.56
	HR vs. LR at day 28	6.16e-08	-2.157	Decreased	8	Gene symbol	GP1BA	GP1BB	GP5	GSN	ITGA2B	ITGB3	SELP	TUBB1
						FC	1.51	1.26	1.36	1.2	1.47	1.6	1.57	1.53
quantity of lymphatic system cells	HR vs. LR at day 0	0.00388	-2.059	Decreased	14	Gene symbol	BCL2	BRCA2	CD22	ESR1	FLNA	GNA12	PECAM1	PROS1	PTPRJ	SELP	SPRED2	STAT5A	TAL1	ZBTB16
						FC	1.21	1.26	-1.14	1.21	1.2	1.16	1.17	1.4	1.16	1.48	1.2	-1.31	1.37	-1.17
	HR vs. LR at day 28	0.0109	-2.492	Decreased	9	Gene symbol	BCL2	CDKN1A	PROS1	PTPRJ	RGS1	SELP	TAL1	TPX2	ZBTB16
						FC	1.18	1.26	1.45	1.24	1.23	1.57	1.33	1.49	-1.2
Biofunctions showing altered mRNA abundances between temperament groups at day 0 ("Increased" = HR > LR; "Decreased" = HR < LR; positive FC = HR > LR; negative FC = HR< LR)
Comparison	Biofunction	p-Value	Activation z-score	Predicted Activation State in HR	# Molecules	Metadata of involved genes
HR vs. LR at day 0	adhesion of vascular endothelial cells	0.0129	2.219	Increased	5	Gene symbol	CD36	ITGB1	PECAM1	PPARG	SELP
						FC	1.74	1.15	1.17	-1.35	1.48
HR vs. LR at day 0	quantity of blood platelets	0.000955	2.156	Increased	9	Gene symbol	BCL2	FLNA	GP1BA	ITGA2B	PECAM1	PROS1	SERPINB2	TREML1	TUBB1
						FC	1.21	1.2	1.52	1.43	1.17	1.4	1.58	1.37	1.56
HR vs. LR at day 0	quantity of megakaryocytes	0.0023	-2.219	Decreased	5	Gene symbol	FLNA	PECAM1	PROS1	SELP	SPRED2
						FC	1.2	1.17	1.4	1.48	1.2
HR vs. LR at day 0	senescence of cells	0.0114	-2.205	Decreased	10	Gene symbol	AGT	BMI1	BRCA2	CAV1	CDK2	DNMT3B	ESR1	STAT5A	TM4SF1	ZEB2
						FC	-1.24	1.13	1.26	-1.18	1.16	1.17	1.21	-1.31	1.17	1.19
HR vs. LR at day 0	vasculogenesis	0.00977	2.123	Increased	27	Gene symbol	AGT	BCL2	CAV1	CD36	EHD4	ESR1	FLNA	GLI3	GUCY1A3	HEYL	HLA-DQB1	ITGB1	JAM3	LAMA1	LECT1	LTBP1	NRP1	PITX2	PPARG	PRKCA	PTPRJ	SARS	SELP	STAT5A	TAL1	TEK	TM4SF1
						FC	-1.24	1.21	-1.18	1.74	1.19	1.21	1.2	-1.21	1.41	-1.16	1.36	1.15	1.32	-1.16	-1.15	1.19	1.2	-1.12	-1.35	1.2	1.16	1.17	1.48	-1.31	1.37	1.36	1.17
Biofunctions showing altered mRNA abundances between temperament groups at day 28 ("Increased" = HR > LR; "Decreased" = HR < LR; positive FC = HR > LR; negative FC = HR< LR)
Comparison	Biofunction	p-Value	Activation z-score	Predicted Activation State in HR	# Molecules	Metadata of involved genes
HR vs. LR at day 28	adhesion of blood cells	0.00013	2.221	Increased	15	Gene symbol	CLU	GP1BA	GP5	GP6	GZMB	ITGA2B	ITGA6	ITGB1	ITGB3	NRP1	PF4	PODXL	RGS1	SELP	TLN1
						FC	1.45	1.51	1.36	1.41	1.49	1.47	1.21	1.15	1.6	1.12	1.38	1.16	1.23	1.57	1.15
HR vs. LR at day 28	adhesion of granulocytes	0.00577	2.132	Increased	5	Gene symbol	ITGB1	ITGB3	PF4	SELP	TLN1
						FC	1.15	1.6	1.38	1.57	1.15
HR vs. LR at day 28	attachment of cells	0.000382	2.4	Increased	7	Gene symbol	ILK	ITGA6	ITGB1	ITGB3	PODXL	TGM2	TLN1
						FC	1.25	1.21	1.15	1.6	1.16	1.39	1.15
HR vs. LR at day 28	binding of blood cells	0.00277	2.739	Increased	9	Gene symbol	GP1BA	GP5	GP6	ITGA2B	ITGA6	ITGB1	ITGB3	PF4	SELP
						FC	1.51	1.36	1.41	1.47	1.21	1.15	1.6	1.38	1.57
HR vs. LR at day 28	binding of blood platelets	1.88e-05	2.186	Increased	6	Gene symbol	GP1BA	GP5	GP6	ITGA2B	ITGB3	SELP
						FC	1.51	1.36	1.41	1.47	1.6	1.57
HR vs. LR at day 28	binding of cells	1.14e-05	2.748	Increased	19	Gene symbol	BCL2	GP1BA	GP5	GP6	GSN	GZMB	HPSE	ITGA2B	ITGA6	ITGB1	ITGB3	NRP1	PF4	SELP	SERPINE1	SLC6A4	SORT1	TGM2	TLN1
						FC	1.18	1.51	1.36	1.41	1.2	1.49	1.22	1.47	1.21	1.15	1.6	1.12	1.38	1.57	1.55	1.58	1.51	1.39	1.15
HR vs. LR at day 28	cell movement	8.93e-08	3.063	Increased	55	Gene symbol	AHCY	AKT3	APLP2	APPL1	ARHGEF12	BCL2	CDKN1A	CLU	CX3CR1	EBF3	ELF3	FGF13	FGF3	FHL1	GNAZ	GP1BA	GP6	GPR56	GSN	GUCY1A3	GZMB	HPSE	ILK	ITGA2B	ITGA6	ITGB1	ITGB3	KALRN	LPAR1	LPP	MAP1B	MIR29B2	MRVI1	MYLK	NCK2	NDP	NRP1	PF4	PODXL	PRKCA	PTPRJ	RAB27A	REPS2
						FC	-1.14	1.19	1.17	-1.15	1.46	1.18	1.26	1.45	1.58	-1.18	1.15	1.2	1.44	1.42	1.47	1.51	1.41	1.32	1.2	1.2	1.49	1.22	1.25	1.47	1.21	1.15	1.6	1.36	1.26	1.37	1.17	-1.29	1.44	1.43	1.38	1.18	1.12	1.38	1.16	1.23	1.24	1.16	1.23
HR vs. LR at day 28	cell movement of leukocytes	0.00231	2.716	Increased	21	Gene symbol	BCL2	CDKN1A	CX3CR1	FGF3	GNAZ	GSN	ILK	ITGA6	ITGB1	ITGB3	MYLK	PF4	PRKCA	PTPRJ	RAB27A	RGS1	SELP	SERPINE1	TGM2	TLN1	ZBTB16
						FC	1.18	1.26	1.58	1.44	1.47	1.2	1.25	1.21	1.15	1.6	1.43	1.38	1.23	1.24	1.16	1.23	1.57	1.55	1.39	1.15	-1.2
HR vs. LR at day 28	cell movement of mononuclear leukocytes	0.00401	2.336	Increased	14	Gene symbol	BCL2	CX3CR1	GNAZ	ILK	ITGA6	ITGB1	ITGB3	MYLK	PF4	RGS1	SELP	SERPINE1	TGM2	TLN1
						FC	1.18	1.58	1.47	1.25	1.21	1.15	1.6	1.43	1.38	1.23	1.57	1.55	1.39	1.15
HR vs. LR at day 28	cell movement of myeloid cells	0.0054	3.228	Increased	15	Gene symbol	CDKN1A	CX3CR1	FGF3	GSN	ITGB1	ITGB3	MYLK	PF4	PRKCA	PTPRJ	RAB27A	SELP	SERPINE1	TGM2	TLN1
						FC	1.26	1.58	1.44	1.2	1.15	1.6	1.43	1.38	1.23	1.24	1.16	1.57	1.55	1.39	1.15
HR vs. LR at day 28	cell movement of neutrophils	0.0118	2.587	Increased	9	Gene symbol	GSN	ITGB1	ITGB3	MYLK	PF4	PRKCA	RAB27A	SELP	TLN1
						FC	1.2	1.15	1.6	1.43	1.38	1.23	1.16	1.57	1.15
HR vs. LR at day 28	cell viability of blood cells	0.0109	2.72	Increased	9	Gene symbol	BCL2	CLU	IRAK1	PF4	PRDX6	SERPINB2	STAM	TAL1	TGM2
						FC	1.18	1.45	-1.12	1.38	1.33	1.49	1.18	1.33	1.39
HR vs. LR at day 28	cell viability of hematopoietic progenitor cells	0.00279	2.14	Increased	5	Gene symbol	BCL2	PF4	STAM	TAL1	TGM2
						FC	1.18	1.38	1.18	1.33	1.39
HR vs. LR at day 28	chemotaxis of cells	0.000251	2.346	Increased	17	Gene symbol	CDKN1A	CX3CR1	GNAZ	GSN	ILK	ITGB1	ITGB3	MYLK	NCK2	NRP1	PF4	PRKCA	PTPRJ	RGS1	SCN2B	SELP	SERPINE1
						FC	1.26	1.58	1.47	1.2	1.25	1.15	1.6	1.43	1.38	1.12	1.38	1.23	1.24	1.23	-1.12	1.57	1.55
HR vs. LR at day 28	chemotaxis of leukocytes	0.00261	2.066	Increased	12	Gene symbol	CDKN1A	CX3CR1	GNAZ	GSN	ITGB3	MYLK	PF4	PRKCA	PTPRJ	RGS1	SELP	SERPINE1
						FC	1.26	1.58	1.47	1.2	1.6	1.43	1.38	1.23	1.24	1.23	1.57	1.55
HR vs. LR at day 28	chemotaxis of myeloid cells	0.0116	2.377	Increased	9	Gene symbol	CDKN1A	CX3CR1	GSN	ITGB3	PF4	PRKCA	PTPRJ	SELP	SERPINE1
						FC	1.26	1.58	1.2	1.6	1.38	1.23	1.24	1.57	1.55
HR vs. LR at day 28	engulfment of cells	0.0012	2.372	Increased	12	Gene symbol	ATP6AP1	GP1BA	GSN	ILK	ITGB1	PF4	PRKCA	PROS1	PTPRJ	RAB4A	SERPINE1	TGM2
						FC	1.14	1.51	1.2	1.25	1.15	1.38	1.23	1.45	1.24	1.19	1.55	1.39
HR vs. LR at day 28	homing of cells	0.000185	2.514	Increased	18	Gene symbol	BCL2	CDKN1A	CX3CR1	GNAZ	GSN	ILK	ITGB1	ITGB3	MYLK	NCK2	NRP1	PF4	PRKCA	PTPRJ	RGS1	SCN2B	SELP	SERPINE1
						FC	1.18	1.26	1.58	1.47	1.2	1.25	1.15	1.6	1.43	1.38	1.12	1.38	1.23	1.24	1.23	-1.12	1.57	1.55
HR vs. LR at day 28	homing of leukocytes	0.00149	2.261	Increased	13	Gene symbol	BCL2	CDKN1A	CX3CR1	GNAZ	GSN	ITGB3	MYLK	PF4	PRKCA	PTPRJ	RGS1	SELP	SERPINE1
						FC	1.18	1.26	1.58	1.47	1.2	1.6	1.43	1.38	1.23	1.24	1.23	1.57	1.55
HR vs. LR at day 28	invasion of cells	0.000349	2.796	Increased	20	Gene symbol	AHCY	BCL2	CLU	ELF3	FGF13	GSN	GZMB	HPSE	ILK	ITGA6	ITGB1	LPAR1	MIR29B2	NRP1	PRKCA	PTPRJ	RUVBL1	SERPINE1	WASF3	ZBTB16
						FC	-1.14	1.18	1.45	1.15	1.2	1.2	1.49	1.22	1.25	1.21	1.15	1.26	-1.29	1.12	1.23	1.24	-1.15	1.55	-1.14	-1.2
HR vs. LR at day 28	leukocyte migration	0.000222	2.828	Increased	26	Gene symbol	BCL2	CDKN1A	CLU	CX3CR1	FGF3	GNAZ	GP1BA	GP6	GSN	ILK	ITGA2B	ITGA6	ITGB1	ITGB3	MYLK	PF4	PODXL	PRKCA	PTPRJ	RAB27A	RGS1	SELP	SERPINE1	TGM2	TLN1	ZBTB16
						FC	1.18	1.26	1.45	1.58	1.44	1.47	1.51	1.41	1.2	1.25	1.47	1.21	1.15	1.6	1.43	1.38	1.16	1.23	1.24	1.16	1.23	1.57	1.55	1.39	1.15	-1.2
HR vs. LR at day 28	MAPKKK cascade	0.00175	2.236	Increased	8	Gene symbol	DOK5	FGF13	ILK	ITGB1	LPAR1	PELI2	RYK	TNIK
						FC	1.19	1.2	1.25	1.15	1.26	1.26	1.15	1.19
HR vs. LR at day 28	microtubule dynamics	4.47e-06	2.294	Increased	27	Gene symbol	ATF2	BCL2	CDC42BPB	CDKN1A	GSN	GZMB	ILK	ITGA6	ITGB1	ITGB3	KALRN	KIF13B	LPAR1	MAP1A	MAP1B	NCK2	NRP1	PLEKHO1	PODXL	PRKCA	RHOU	SERPINE1	SLC9A3R1	STMN4	TLN1	TPX2	WASF3
						FC	1.17	1.18	1.19	1.26	1.2	1.49	1.25	1.21	1.15	1.6	1.36	1.11	1.26	1.43	1.17	1.38	1.12	1.23	1.16	1.23	1.49	1.55	1.15	-1.16	1.15	1.49	-1.14
HR vs. LR at day 28	migration of cells	4.19e-07	3.073	Increased	50	Gene symbol	AHCY	AKT3	APLP2	APPL1	ARHGEF12	BCL2	CDKN1A	CLU	CX3CR1	EBF3	FGF13	FGF3	FHL1	GNAZ	GP1BA	GP6	GPR56	GSN	GUCY1A3	GZMB	HPSE	ILK	ITGA2B	ITGA6	ITGB1	ITGB3	KALRN	LPAR1	LPP	MAP1B	MIR29B2	MYLK	NDP	NRP1	PF4	PODXL	PRKCA	PTPRJ	RAB27A	REPS2	RGS1	SELP	SERPINB2
						FC	-1.14	1.19	1.17	-1.15	1.46	1.18	1.26	1.45	1.58	-1.18	1.2	1.44	1.42	1.47	1.51	1.41	1.32	1.2	1.2	1.49	1.22	1.25	1.47	1.21	1.15	1.6	1.36	1.26	1.37	1.17	-1.29	1.43	1.18	1.12	1.38	1.16	1.23	1.24	1.16	1.23	1.23	1.57	1.49
HR vs. LR at day 28	morphology of cells	0.000806	-2.412	Decreased	35	Gene symbol	ARHGAP1	ATF2	BCL2	CDKN1A	GP1BB	GPR39	GZMB	ILK	ITGA2B	ITGA6	ITGB1	ITGB3	LPAR1	LTBP1	MAP1B	MYCT1	MYL2	MYOM1	NDP	PCSK2	PDLIM5	PLVAP	PODXL	PRKAR2B	PTPRJ	SELP	SERPINE1	SLC6A4	SLC9A3R1	SMTN	SORT1	TAL1	TLN1	TUBB1	ZBTB16
						FC	1.45	1.17	1.18	1.26	1.26	1.24	1.49	1.25	1.47	1.21	1.15	1.6	1.26	1.28	1.17	1.42	-1.43	1.18	1.18	1.41	1.36	1.32	1.16	1.36	1.24	1.57	1.55	1.58	1.15	1.13	1.51	1.33	1.15	1.53	-1.2
HR vs. LR at day 28	organization of cytoskeleton	4.26e-07	2.697	Increased	34	Gene symbol	ABI2	ARHGAP1	ARHGAP6	ATF2	BCL2	CDC42BPB	CDKN1A	CLU	GSN	GZMB	ILK	ITGA6	ITGB1	ITGB3	KALRN	KIF13B	LPAR1	MAP1A	MAP1B	NCK2	NRP1	PLEKHO1	PODXL	PRKCA	RHOU	SERPINE1	SLC9A3R1	STMN4	TESK2	TGM2	TLN1	TNIK	TPX2	WASF3
						FC	1.32	1.45	1.28	1.17	1.18	1.19	1.26	1.45	1.2	1.49	1.25	1.21	1.15	1.6	1.36	1.11	1.26	1.43	1.17	1.38	1.12	1.23	1.16	1.23	1.49	1.55	1.15	-1.16	1.25	1.39	1.15	1.19	1.49	-1.14
[truncated: 12 more columns]
